# Supplementary material for: Methyl α-l-rhamnosyl-(1→2)[α-l-rhamnosyl-(1→3)]-α-l-rhamnoside penta­hydrate: synchrotron study
Source: Acta Crystallogr Sect E Struct Rep Online. 2012 Jun 27;68(Pt 7):o2221–2. doi: 10.1107/S1600536812027390 (PMC3394015; doi:10.1107/S1600536812027390)
Supplement: Supplementary file 1 [file e-68-o2221-sup1.cif]

##############################################################################
#                                                                            #
# This CIF contains the data in a paper accepted for publication in          #
# Acta Crystallographica Section E. It conforms to the requirements of       #
# Notes for Authors for Acta Crystallographica Section E, and has been       #
# peer reviewed under the auspices of the IUCr Commission on Journals.       #
#                                                                            #
# Full details of the Crystallographic Information File format               #
# are given in the paper "The Crystallographic Information File (CIF):       #
# a New Standard Archive File for Crystallography" by S. R. Hall, F. H.      #
# Allen and I. D. Brown [Acta Cryst. (1991), A47, 655-685].                  #
#                                                                            #
# The current version of the core CIF dictionary is obtainable from          #
# ftp://ftp.iucr.org/pub/cif_core.dic.                                       #
#                                                                            #
# Software is freely available for graphical display of the structure(s)     #
# in this CIF. For information consult the CIF software page                 #
# http://www.iucr.org/resources/cif/software.                                #
#                                                                            #
# This file may be used for bona fide research purposes within the           #
# scientific community so long as proper attribution is given to the journal # 
# article from which it was obtained.                                        #
#                                                                            #
##############################################################################
data_I
_audit_creation_method
        'Manual editing (with enCIFer and publCIF) of cif produced by SHELXL-97'
_chemical_name_systematic
;
Methyl \a-<i>L</i>-rhamnosyl-(1\\rightarrow 2)[\a-<i>L</i>-rhamnosyl-
(1\\rightarrow 3)]-\a-<i>L</i>-rhamnoside pentahydrate
;
_chemical_name_common     ?
_chemical_formula_moiety     'C19 H34 O13, 5(H2 O)'
_chemical_formula_sum     'C19 H44 O18'
_chemical_formula_iupac     'C19 H34 O13, 5H2 O'
_chemical_formula_weight     560.54
_chemical_melting_point     ?
_symmetry_cell_setting     monoclinic
_symmetry_space_group_name_H-M     'C 2'
_symmetry_space_group_name_Hall     'C 2y'
loop_
    _symmetry_equiv_pos_as_xyz
    'x, y, z'
    '-x, y, -z'
    'x+1/2, y+1/2, z'
    '-x+1/2, y+1/2, -z'
_cell_length_a     19.345(3)
_cell_length_b     6.4870(13)
_cell_length_c     21.145(3)
_cell_angle_alpha     90.00
_cell_angle_beta     97.617(14)
_cell_angle_gamma     90.00
_cell_volume     2630.0(8)
_cell_formula_units_Z     4
_cell_measurement_reflns_used     963
_cell_measurement_theta_min     2.5
_cell_measurement_theta_max     39.8
_cell_measurement_temperature     100(2)
_exptl_crystal_description     plate
_exptl_crystal_colour     colourless
_exptl_crystal_size_max     0.20
_exptl_crystal_size_mid     0.05
_exptl_crystal_size_min     0.01
_exptl_crystal_density_diffrn     1.416
_exptl_crystal_density_meas     ?
_exptl_crystal_density_method     'not measured'
_exptl_crystal_F_000     1208
_exptl_absorpt_coefficient_mu     0.224
_exptl_absorpt_correction_type     multi-scan
_exptl_absorpt_process_details     '(SADABS; Sheldrick, 2002)'
_exptl_absorpt_correction_T_min     0.97
_exptl_absorpt_correction_T_max     0.99
_exptl_special_details     ?
_diffrn_ambient_temperature     100(2)
_diffrn_radiation_type     synchrotron
_diffrn_radiation_wavelength     0.8970
_diffrn_radiation_source     'Beamline I711, Maxlab'
_diffrn_radiation_monochromator     silicon
_diffrn_measurement_device_type     'Bruker SMART 1K CCD'
_diffrn_measurement_method     '\w scan at different \f'
_diffrn_detector_area_resol_mean     10
_diffrn_reflns_number     17172
_diffrn_reflns_av_R_equivalents     0.0459
_diffrn_reflns_av_sigmaI/netI     0.0329
_diffrn_reflns_theta_min     2.45
_diffrn_reflns_theta_max     34.10
_diffrn_reflns_theta_full     34.10
_diffrn_measured_fraction_theta_max     0.991
_diffrn_measured_fraction_theta_full     0.991
_diffrn_reflns_limit_h_min     -23
_diffrn_reflns_limit_h_max     24
_diffrn_reflns_limit_k_min     -8
_diffrn_reflns_limit_k_max     8
_diffrn_reflns_limit_l_min     -23
_diffrn_reflns_limit_l_max     26
_diffrn_standards_number     0
_diffrn_standards_interval_count     ?
_diffrn_standards_interval_time     ?
_diffrn_standards_decay_%     .
_refine_special_details
;
Refinement of <i>F</i>^2^ against ALL reflections. The weighted <i>R</i>-factor
<i>wR</i> and goodness of fit <i>S</i> are based on <i>F</i>^2^, conventional
<i>R</i>-factors <i>R</i> are based on <i>F</i>, with <i>F</i> set to zero for
negative <i>F</i>^2^. The threshold expression of <i>F</i>^2^ >
\s(<i>F</i>^2^) is used only for calculating <i>R</i>-factors(gt) <i>etc</i>.
and is not relevant to the choice of reflections for refinement.
<i>R</i>-factors based on <i>F</i>^2^ are statistically about twice as large
as those based on <i>F</i>, and <i>R</i>- factors based on ALL data will be
even larger.
;
_reflns_number_total     2906
_reflns_number_gt     2655
_reflns_threshold_expression     I>2\s(I)
_refine_ls_structure_factor_coef     Fsqd
_refine_ls_matrix_type     full
_refine_ls_R_factor_all     0.0365
_refine_ls_R_factor_gt     0.0334
_refine_ls_wR_factor_gt     0.0859
_refine_ls_wR_factor_ref     0.0867
_refine_ls_goodness_of_fit_ref     1.067
_refine_ls_restrained_S_all     1.067
_refine_ls_number_reflns     2906
_refine_ls_number_parameters     376
_refine_ls_number_restraints     16
_refine_ls_hydrogen_treatment     mixed
_refine_ls_weighting_scheme     calc
_refine_ls_weighting_details
                 'calc w=1/[\s^2^(Fo^2^)+(0.0607P)^2^] where P=(Fo^2^+2Fc^2^)/3'
_atom_sites_solution_hydrogens     geom
_atom_sites_solution_primary     direct
_atom_sites_solution_secondary     difmap
_refine_ls_shift/su_max     0.000
_refine_ls_shift/su_mean     0.000
_refine_diff_density_max     0.556
_refine_diff_density_min     -0.286
_refine_ls_extinction_method     none
_refine_ls_extinction_coef     ?
_refine_ls_abs_structure_details     ?
_refine_ls_abs_structure_Flack     .
loop_
    _atom_type_symbol
    _atom_type_description
    _atom_type_scat_dispersion_real
    _atom_type_scat_dispersion_imag
    _atom_type_scat_source
    'C' 'C' -0.0020 0.0027
                         'International Tables Vol C Tables 4.2.6.8 and 6.1.1.4'
    'H' 'H' 0.0000 0.0000
                         'International Tables Vol C Tables 4.2.6.8 and 6.1.1.4'
    'O' 'O' -0.0042 0.0101
                         'International Tables Vol C Tables 4.2.6.8 and 6.1.1.4'
_computing_data_collection     'SMART (Bruker, 1997)'
_computing_cell_refinement     'SAINT (Bruker, 1997)'
_computing_data_reduction     'SAINT (Bruker, 1997)'
_computing_structure_solution     'SHELXS97 (Sheldrick, 2008)'
_computing_structure_refinement     'SHELXL97 (Sheldrick, 2008)'
_computing_molecular_graphics     'DIAMOND (Brandenburg, 1999)'
_computing_publication_material     'PLATON (Spek, 2009)'
loop_
    _atom_site_type_symbol
    _atom_site_label
    _atom_site_fract_x
    _atom_site_fract_y
    _atom_site_fract_z
    _atom_site_U_iso_or_equiv
    _atom_site_adp_type
    _atom_site_calc_flag
    _atom_site_refinement_flags
    _atom_site_occupancy
    _atom_site_symmetry_multiplicity
    _atom_site_disorder_assembly
    _atom_site_disorder_group
    O OW1 0.93266(10) -0.3863(3) 0.46456(9) 0.0236(4) Uani d D 1 1 . .
    H H101 0.9098(15) -0.456(4) 0.4905(12) 0.035 Uiso d D 1 1 . .
    H H102 0.9424(17) -0.474(4) 0.4352(12) 0.035 Uiso d D 1 1 . .
    O OW2 0.55372(9) -0.3755(3) 0.25876(10) 0.0244(4) Uani d D 1 1 . .
    H H201 0.5191(11) -0.458(4) 0.2626(15) 0.037 Uiso d D 1 1 . .
    H H202 0.5911(10) -0.422(5) 0.2816(14) 0.037 Uiso d D 1 1 . .
    O OW3 0.93523(9) 0.2971(3) 0.37476(9) 0.0213(4) Uani d D 1 1 . .
    H H301 0.9740(11) 0.225(5) 0.3809(13) 0.032 Uiso d D 1 1 . .
    H H302 0.9301(15) 0.339(5) 0.3350(8) 0.032 Uiso d D 1 1 . .
    O OW4 0.85929(11) -0.0490(3) 0.41056(10) 0.0321(5) Uani d D 1 1 . .
    H H401 0.8879(15) 0.052(4) 0.4032(17) 0.048 Uiso d D 1 1 . .
    H H402 0.8891(14) -0.133(4) 0.4327(16) 0.048 Uiso d D 1 1 . .
    O OW5 1.04589(10) 0.0556(3) 0.43863(9) 0.0271(4) Uani d D 1 1 . .
    H H501 1.0791(14) 0.144(5) 0.4484(14) 0.041 Uiso d D 1 1 . .
    H H502 1.0265(15) 0.022(5) 0.4722(11) 0.041 Uiso d D 1 1 . .
    C C11 0.85217(11) -0.0103(3) 0.23565(11) 0.0109(5) Uani d . 1 1 . .
    H H11 0.8527 0.0985 0.2692 0.013 Uiso calc R 1 1 . .
    C C12 0.88270(11) -0.2061(3) 0.26740(11) 0.0116(5) Uani d . 1 1 . .
    H H12 0.8528 -0.2573 0.2992 0.014 Uiso calc R 1 1 . .
    C C13 0.88938(12) -0.3693(3) 0.21708(11) 0.0126(5) Uani d . 1 1 . .
    H H13 0.8419 -0.4074 0.1957 0.015 Uiso calc R 1 1 . .
    C C14 0.93200(12) -0.2870(3) 0.16795(11) 0.0116(5) Uani d . 1 1 . .
    H H14 0.9806 -0.2587 0.1886 0.014 Uiso calc R 1 1 . .
    C C15 0.89936(12) -0.0874(4) 0.13897(11) 0.0121(5) Uani d . 1 1 . .
    H H15 0.8521 -0.1181 0.1157 0.014 Uiso calc R 1 1 . .
    O O15 0.89286(8) 0.0599(2) 0.18944(7) 0.0107(3) Uani d . 1 1 . .
    O O12 0.94950(8) -0.1441(2) 0.29873(8) 0.0133(4) Uani d . 1 1 . .
    H H12A 0.9670 -0.2405 0.3221 0.020 Uiso calc R 1 1 . .
    O O13 0.92191(9) -0.5475(3) 0.24839(8) 0.0174(4) Uani d . 1 1 . .
    H H13A 0.9233 -0.6427 0.2217 0.026 Uiso calc R 1 1 . .
    O O14 0.93366(8) -0.4346(3) 0.11879(8) 0.0155(4) Uani d . 1 1 . .
    H H14A 0.9728 -0.4926 0.1230 0.023 Uiso calc R 1 1 . .
    C C16 0.94325(14) 0.0139(4) 0.09399(12) 0.0192(5) Uani d . 1 1 . .
    H H16A 0.9205 0.1412 0.0771 0.029 Uiso calc R 1 1 . .
    H H16B 0.9485 -0.0801 0.0586 0.029 Uiso calc R 1 1 . .
    H H16C 0.9893 0.0465 0.1169 0.029 Uiso calc R 1 1 . .
    C C21 0.74537(12) 0.1967(4) 0.12541(11) 0.0135(5) Uani d . 1 1 . .
    H H21 0.7951 0.1923 0.1173 0.016 Uiso calc R 1 1 . .
    C C22 0.74289(11) 0.1369(3) 0.19460(11) 0.0109(5) Uani d . 1 1 . .
    H H22 0.7628 0.2513 0.2231 0.013 Uiso calc R 1 1 . .
    O O22 0.78200(8) -0.0481(2) 0.21047(7) 0.0106(3) Uani d . 1 1 . .
    C C23 0.66745(11) 0.0994(3) 0.20516(11) 0.0105(5) Uani d . 1 1 . .
    H H23 0.6417 0.2329 0.1986 0.013 Uiso calc R 1 1 . .
    C C24 0.63267(11) -0.0554(4) 0.15733(11) 0.0120(5) Uani d . 1 1 . .
    H H24 0.6584 -0.1893 0.1615 0.014 Uiso calc R 1 1 . .
    C C25 0.63456(12) 0.0347(4) 0.09175(11) 0.0147(5) Uani d . 1 1 . .
    H H25 0.6115 0.1730 0.0896 0.018 Uiso calc R 1 1 . .
    O O23 0.66298(8) 0.0302(2) 0.26878(7) 0.0111(3) Uani d . 1 1 . .
    O O24 0.56178(8) -0.0859(3) 0.16682(8) 0.0151(4) Uani d . 1 1 . .
    H H24A 0.5600 -0.1706 0.1966 0.023 Uiso calc R 1 1 . .
    O O25 0.70645(8) 0.0599(3) 0.08206(8) 0.0150(4) Uani d . 1 1 . .
    C C26 0.59920(13) -0.0981(5) 0.03875(12) 0.0228(6) Uani d . 1 1 . .
    H H26A 0.6034 -0.0334 -0.0024 0.034 Uiso calc R 1 1 . .
    H H26B 0.5498 -0.1132 0.0436 0.034 Uiso calc R 1 1 . .
    H H26C 0.6213 -0.2342 0.0406 0.034 Uiso calc R 1 1 . .
    O O27 0.72203(9) 0.4015(2) 0.11823(8) 0.0160(4) Uani d . 1 1 . .
    C C27 0.74020(15) 0.4932(5) 0.06129(14) 0.0277(6) Uani d . 1 1 . .
    H H27A 0.7895 0.4660 0.0581 0.042 Uiso calc R 1 1 . .
    H H27B 0.7324 0.6423 0.0625 0.042 Uiso calc R 1 1 . .
    H H27C 0.7112 0.4341 0.0242 0.042 Uiso calc R 1 1 . .
    C C31 0.62082(12) 0.1575(4) 0.30105(11) 0.0110(5) Uani d . 1 1 . .
    H H31 0.5776 0.1923 0.2715 0.013 Uiso calc R 1 1 . .
    C C32 0.60030(11) 0.0409(4) 0.35762(10) 0.0110(5) Uani d . 1 1 . .
    H H32 0.5808 -0.0956 0.3422 0.013 Uiso calc R 1 1 . .
    C C33 0.66440(12) 0.0023(3) 0.40588(11) 0.0106(5) Uani d . 1 1 . .
    H H33 0.6966 -0.0894 0.3854 0.013 Uiso calc R 1 1 . .
    C C34 0.70281(12) 0.2040(3) 0.42416(11) 0.0108(5) Uani d . 1 1 . .
    H H34 0.6719 0.2960 0.4460 0.013 Uiso calc R 1 1 . .
    C C35 0.72015(12) 0.3104(3) 0.36380(11) 0.0111(5) Uani d . 1 1 . .
    H H35 0.7515 0.2194 0.3422 0.013 Uiso calc R 1 1 . .
    O O35 0.65577(8) 0.3437(2) 0.32144(7) 0.0117(3) Uani d . 1 1 . .
    O O32 0.54699(8) 0.1518(3) 0.38395(8) 0.0126(3) Uani d . 1 1 . .
    H H32A 0.5645 0.2558 0.4037 0.019 Uiso calc R 1 1 . .
    O O33 0.64458(8) -0.1032(2) 0.45946(8) 0.0133(4) Uani d . 1 1 . .
    H H33A 0.6805 -0.1388 0.4838 0.020 Uiso calc R 1 1 . .
    O O34 0.76396(8) 0.1594(3) 0.46677(8) 0.0157(4) Uani d . 1 1 . .
    H H34A 0.7898 0.0805 0.4488 0.024 Uiso calc R 1 1 . .
    C C36 0.75423(13) 0.5176(4) 0.37637(12) 0.0187(5) Uani d . 1 1 . .
    H H36A 0.7546 0.5910 0.3359 0.028 Uiso calc R 1 1 . .
    H H36B 0.8023 0.4985 0.3969 0.028 Uiso calc R 1 1 . .
    H H36C 0.7281 0.5980 0.4044 0.028 Uiso calc R 1 1 . .
loop_
    _atom_site_aniso_label
    _atom_site_aniso_U_11
    _atom_site_aniso_U_22
    _atom_site_aniso_U_33
    _atom_site_aniso_U_12
    _atom_site_aniso_U_13
    _atom_site_aniso_U_23
    OW1 0.0248(10) 0.0236(10) 0.0246(10) 0.0013(8) 0.0114(8) -0.0030(8)
    OW2 0.0130(9) 0.0193(9) 0.0394(12) -0.0022(8) -0.0019(8) 0.0144(8)
    OW3 0.0211(10) 0.0208(9) 0.0218(10) -0.0004(8) 0.0019(8) -0.0010(8)
    OW4 0.0354(12) 0.0274(11) 0.0349(12) -0.0050(10) 0.0102(10) 0.0050(9)
    OW5 0.0270(11) 0.0176(9) 0.0343(11) -0.0025(8) -0.0046(9) 0.0022(9)
    C11 0.0078(11) 0.0104(10) 0.0138(11) -0.0012(9) -0.0008(9) -0.0032(9)
    C12 0.0066(11) 0.0135(11) 0.0143(12) -0.0022(9) 0.0000(9) -0.0007(9)
    C13 0.0112(11) 0.0085(10) 0.0171(12) -0.0003(9) -0.0018(9) 0.0011(9)
    C14 0.0086(11) 0.0113(10) 0.0139(11) 0.0015(9) -0.0025(9) -0.0015(9)
    C15 0.0108(11) 0.0108(10) 0.0140(12) -0.0002(9) -0.0006(9) -0.0005(9)
    O15 0.0098(8) 0.0089(7) 0.0133(8) 0.0001(6) 0.0020(6) -0.0003(7)
    O12 0.0097(8) 0.0133(8) 0.0149(9) 0.0010(7) -0.0055(6) 0.0006(7)
    O13 0.0251(9) 0.0082(8) 0.0185(9) 0.0040(7) 0.0017(7) 0.0012(7)
    O14 0.0131(8) 0.0163(8) 0.0164(9) 0.0063(7) -0.0006(7) -0.0047(7)
    C16 0.0241(14) 0.0176(12) 0.0172(13) 0.0002(10) 0.0075(10) 0.0026(10)
    C21 0.0104(12) 0.0126(11) 0.0179(12) 0.0031(9) 0.0032(9) 0.0022(10)
    C22 0.0080(11) 0.0083(10) 0.0161(12) 0.0034(9) 0.0009(9) -0.0015(9)
    O22 0.0055(8) 0.0099(7) 0.0156(8) 0.0017(6) -0.0012(6) 0.0010(6)
    C23 0.0092(11) 0.0120(11) 0.0100(11) 0.0023(9) 0.0003(8) 0.0011(9)
    C24 0.0054(10) 0.0154(11) 0.0154(11) 0.0028(9) 0.0014(9) -0.0010(10)
    C25 0.0100(11) 0.0196(12) 0.0139(12) 0.0027(10) -0.0010(9) 0.0000(10)
    O23 0.0088(8) 0.0131(8) 0.0113(8) 0.0038(6) 0.0016(6) 0.0013(7)
    O24 0.0084(8) 0.0199(9) 0.0167(9) -0.0017(7) 0.0007(6) 0.0043(7)
    O25 0.0124(8) 0.0204(9) 0.0123(8) 0.0013(7) 0.0018(6) -0.0015(7)
    C26 0.0146(13) 0.0365(15) 0.0163(13) -0.0014(11) -0.0014(10) -0.0060(12)
    O27 0.0161(9) 0.0126(8) 0.0199(9) 0.0052(7) 0.0050(7) 0.0070(7)
    C27 0.0283(15) 0.0270(14) 0.0291(15) 0.0056(12) 0.0082(12) 0.0162(12)
    C31 0.0073(10) 0.0126(10) 0.0128(11) 0.0009(9) -0.0004(8) -0.0017(9)
    C32 0.0092(11) 0.0102(10) 0.0131(11) -0.0006(9) -0.0004(9) -0.0008(9)
    C33 0.0118(11) 0.0079(10) 0.0124(11) 0.0010(9) 0.0030(9) 0.0017(9)
    C34 0.0101(11) 0.0097(10) 0.0123(11) 0.0004(9) -0.0003(9) -0.0017(9)
    C35 0.0074(11) 0.0118(11) 0.0137(12) 0.0013(9) -0.0005(9) -0.0012(9)
    O35 0.0111(8) 0.0106(7) 0.0125(8) 0.0002(6) -0.0015(6) 0.0001(6)
    O32 0.0087(8) 0.0153(8) 0.0142(8) 0.0009(7) 0.0029(6) 0.0009(7)
    O33 0.0105(8) 0.0141(8) 0.0142(8) 0.0013(7) -0.0024(6) 0.0036(7)
    O34 0.0103(8) 0.0193(9) 0.0165(9) 0.0017(7) -0.0022(7) 0.0008(7)
    C36 0.0204(13) 0.0152(12) 0.0201(13) -0.0065(10) 0.0006(10) -0.0002(10)
_geom_special_details
;
All e.s.d.'s (except the e.s.d. in the dihedral angle between two l.s. planes)
are estimated using the full covariance matrix. The cell e.s.d.'s are taken
into account individually in the estimation of e.s.d.'s in distances, angles
and torsion angles; correlations between e.s.d.'s in cell parameters are only
used when they are defined by crystal symmetry. An approximate (isotropic)
treatment of cell e.s.d.'s is used for estimating e.s.d.'s involving l.s.
planes.
;
loop_
    _geom_bond_atom_site_label_1
    _geom_bond_atom_site_label_2
    _geom_bond_site_symmetry_2
    _geom_bond_distance
    _geom_bond_publ_flag
    OW1 H101 . 0.875(15) ?
    OW1 H102 . 0.879(15) ?
    OW2 H201 . 0.871(15) ?
    OW2 H202 . 0.869(15) ?
    OW3 H301 . 0.878(14) ?
    OW3 H302 . 0.877(14) ?
    OW4 H401 . 0.883(15) ?
    OW4 H402 . 0.883(15) ?
    OW5 H501 . 0.867(15) ?
    OW5 H502 . 0.873(14) ?
    C11 O15 . 1.409(3) ?
    C11 O22 . 1.412(3) ?
    C11 C12 . 1.519(3) ?
    C11 H11 . 1.0000 ?
    C12 O12 . 1.429(3) ?
    C12 C13 . 1.519(3) ?
    C12 H12 . 1.0000 ?
    C13 O13 . 1.435(3) ?
    C13 C14 . 1.507(3) ?
    C13 H13 . 1.0000 ?
    C14 O14 . 1.417(3) ?
    C14 C15 . 1.532(3) ?
    C14 H14 . 1.0000 ?
    C15 O15 . 1.451(3) ?
    C15 C16 . 1.507(3) ?
    C15 H15 . 1.0000 ?
    O12 H12A . 0.8400 ?
    O13 H13A . 0.8400 ?
    O14 H14A . 0.8400 ?
    C16 H16A . 0.9800 ?
    C16 H16B . 0.9800 ?
    C16 H16C . 0.9800 ?
    C21 O27 . 1.405(3) ?
    C21 O25 . 1.419(3) ?
    C21 C22 . 1.521(3) ?
    C21 H21 . 1.0000 ?
    C22 O22 . 1.434(3) ?
    C22 C23 . 1.525(3) ?
    C22 H22 . 1.0000 ?
    C23 O23 . 1.432(3) ?
    C23 C24 . 1.517(3) ?
    C23 H23 . 1.0000 ?
    C24 O24 . 1.426(3) ?
    C24 C25 . 1.510(3) ?
    C24 H24 . 1.0000 ?
    C25 O25 . 1.442(3) ?
    C25 C26 . 1.504(3) ?
    C25 H25 . 1.0000 ?
    O23 C31 . 1.400(3) ?
    O24 H24A . 0.8400 ?
    C26 H26A . 0.9800 ?
    C26 H26B . 0.9800 ?
    C26 H26C . 0.9800 ?
    O27 C27 . 1.428(3) ?
    C27 H27A . 0.9800 ?
    C27 H27B . 0.9800 ?
    C27 H27C . 0.9800 ?
    C31 O35 . 1.423(3) ?
    C31 C32 . 1.512(3) ?
    C31 H31 . 1.0000 ?
    C32 O32 . 1.429(3) ?
    C32 C33 . 1.519(3) ?
    C32 H32 . 1.0000 ?
    C33 O33 . 1.419(3) ?
    C33 C34 . 1.529(3) ?
    C33 H33 . 1.0000 ?
    C34 O34 . 1.419(3) ?
    C34 C35 . 1.527(3) ?
    C34 H34 . 1.0000 ?
    C35 O35 . 1.451(3) ?
    C35 C36 . 1.505(3) ?
    C35 H35 . 1.0000 ?
    O32 H32A . 0.8400 ?
    O33 H33A . 0.8400 ?
    O34 H34A . 0.8400 ?
    C36 H36A . 0.9800 ?
    C36 H36B . 0.9800 ?
    C36 H36C . 0.9800 ?
loop_
    _geom_angle_atom_site_label_1
    _geom_angle_atom_site_label_2
    _geom_angle_atom_site_label_3
    _geom_angle_site_symmetry_1
    _geom_angle_site_symmetry_3
    _geom_angle
    _geom_angle_publ_flag
    H101 OW1 H102 . . 106(2) ?
    H201 OW2 H202 . . 109(2) ?
    H301 OW3 H302 . . 107(2) ?
    H401 OW4 H402 . . 100(2) ?
    H501 OW5 H502 . . 111(2) ?
    O15 C11 O22 . . 113.08(18) ?
    O15 C11 C12 . . 110.89(18) ?
    O22 C11 C12 . . 108.63(17) ?
    O15 C11 H11 . . 108.0 ?
    O22 C11 H11 . . 108.0 ?
    C12 C11 H11 . . 108.0 ?
    O12 C12 C13 . . 111.41(18) ?
    O12 C12 C11 . . 104.15(17) ?
    C13 C12 C11 . . 109.73(18) ?
    O12 C12 H12 . . 110.5 ?
    C13 C12 H12 . . 110.5 ?
    C11 C12 H12 . . 110.5 ?
    O13 C13 C14 . . 110.90(19) ?
    O13 C13 C12 . . 108.14(18) ?
    C14 C13 C12 . . 109.94(19) ?
    O13 C13 H13 . . 109.3 ?
    C14 C13 H13 . . 109.3 ?
    C12 C13 H13 . . 109.3 ?
    O14 C14 C13 . . 109.53(18) ?
    O14 C14 C15 . . 109.00(18) ?
    C13 C14 C15 . . 109.94(19) ?
    O14 C14 H14 . . 109.5 ?
    C13 C14 H14 . . 109.5 ?
    C15 C14 H14 . . 109.5 ?
    O15 C15 C16 . . 106.72(19) ?
    O15 C15 C14 . . 109.51(17) ?
    C16 C15 C14 . . 112.6(2) ?
    O15 C15 H15 . . 109.3 ?
    C16 C15 H15 . . 109.3 ?
    C14 C15 H15 . . 109.3 ?
    C11 O15 C15 . . 114.07(17) ?
    C12 O12 H12A . . 109.5 ?
    C13 O13 H13A . . 109.5 ?
    C14 O14 H14A . . 109.5 ?
    C15 C16 H16A . . 109.5 ?
    C15 C16 H16B . . 109.5 ?
    H16A C16 H16B . . 109.5 ?
    C15 C16 H16C . . 109.5 ?
    H16A C16 H16C . . 109.5 ?
    H16B C16 H16C . . 109.5 ?
    O27 C21 O25 . . 112.73(18) ?
    O27 C21 C22 . . 107.14(19) ?
    O25 C21 C22 . . 112.34(19) ?
    O27 C21 H21 . . 108.2 ?
    O25 C21 H21 . . 108.2 ?
    C22 C21 H21 . . 108.2 ?
    O22 C22 C21 . . 110.84(18) ?
    O22 C22 C23 . . 108.53(17) ?
    C21 C22 C23 . . 109.54(18) ?
    O22 C22 H22 . . 109.3 ?
    C21 C22 H22 . . 109.3 ?
    C23 C22 H22 . . 109.3 ?
    C11 O22 C22 . . 113.20(16) ?
    O23 C23 C24 . . 110.01(18) ?
    O23 C23 C22 . . 111.45(17) ?
    C24 C23 C22 . . 110.88(18) ?
    O23 C23 H23 . . 108.1 ?
    C24 C23 H23 . . 108.1 ?
    C22 C23 H23 . . 108.1 ?
    O24 C24 C25 . . 108.90(17) ?
    O24 C24 C23 . . 110.37(18) ?
    C25 C24 C23 . . 107.07(19) ?
    O24 C24 H24 . . 110.2 ?
    C25 C24 H24 . . 110.2 ?
    C23 C24 H24 . . 110.2 ?
    O25 C25 C26 . . 108.12(19) ?
    O25 C25 C24 . . 108.40(17) ?
    C26 C25 C24 . . 113.5(2) ?
    O25 C25 H25 . . 108.9 ?
    C26 C25 H25 . . 108.9 ?
    C24 C25 H25 . . 108.9 ?
    C31 O23 C23 . . 112.64(17) ?
    C24 O24 H24A . . 109.5 ?
    C21 O25 C25 . . 114.75(17) ?
    C25 C26 H26A . . 109.5 ?
    C25 C26 H26B . . 109.5 ?
    H26A C26 H26B . . 109.5 ?
    C25 C26 H26C . . 109.5 ?
    H26A C26 H26C . . 109.5 ?
    H26B C26 H26C . . 109.5 ?
    C21 O27 C27 . . 111.92(19) ?
    O27 C27 H27A . . 109.5 ?
    O27 C27 H27B . . 109.5 ?
    H27A C27 H27B . . 109.5 ?
    O27 C27 H27C . . 109.5 ?
    H27A C27 H27C . . 109.5 ?
    H27B C27 H27C . . 109.5 ?
    O23 C31 O35 . . 111.35(18) ?
    O23 C31 C32 . . 108.77(18) ?
    O35 C31 C32 . . 110.42(18) ?
    O23 C31 H31 . . 108.7 ?
    O35 C31 H31 . . 108.7 ?
    C32 C31 H31 . . 108.7 ?
    O32 C32 C31 . . 109.59(18) ?
    O32 C32 C33 . . 112.85(18) ?
    C31 C32 C33 . . 109.72(18) ?
    O32 C32 H32 . . 108.2 ?
    C31 C32 H32 . . 108.2 ?
    C33 C32 H32 . . 108.2 ?
    O33 C33 C32 . . 109.45(18) ?
    O33 C33 C34 . . 112.62(18) ?
    C32 C33 C34 . . 110.77(18) ?
    O33 C33 H33 . . 107.9 ?
    C32 C33 H33 . . 107.9 ?
    C34 C33 H33 . . 107.9 ?
    O34 C34 C35 . . 111.48(18) ?
    O34 C34 C33 . . 108.79(18) ?
    C35 C34 C33 . . 109.19(17) ?
    O34 C34 H34 . . 109.1 ?
    C35 C34 H34 . . 109.1 ?
    C33 C34 H34 . . 109.1 ?
    O35 C35 C36 . . 107.24(18) ?
    O35 C35 C34 . . 108.53(18) ?
    C36 C35 C34 . . 113.29(19) ?
    O35 C35 H35 . . 109.2 ?
    C36 C35 H35 . . 109.2 ?
    C34 C35 H35 . . 109.2 ?
    C31 O35 C35 . . 113.29(16) ?
    C32 O32 H32A . . 109.5 ?
    C33 O33 H33A . . 109.5 ?
    C34 O34 H34A . . 109.5 ?
    C35 C36 H36A . . 109.5 ?
    C35 C36 H36B . . 109.5 ?
    H36A C36 H36B . . 109.5 ?
    C35 C36 H36C . . 109.5 ?
    H36A C36 H36C . . 109.5 ?
    H36B C36 H36C . . 109.5 ?
loop_
    _geom_torsion_atom_site_label_1
    _geom_torsion_atom_site_label_2
    _geom_torsion_atom_site_label_3
    _geom_torsion_atom_site_label_4
    _geom_torsion_site_symmetry_1
    _geom_torsion_site_symmetry_2
    _geom_torsion_site_symmetry_3
    _geom_torsion_site_symmetry_4
    _geom_torsion
    _geom_torsion_publ_flag
    O15 C11 C12 O12 . . . . 63.1(2) ?
    O22 C11 C12 O12 . . . . -172.08(17) ?
    O15 C11 C12 C13 . . . . -56.3(2) ?
    O22 C11 C12 C13 . . . . 68.6(2) ?
    O12 C12 C13 O13 . . . . 62.0(2) ?
    C11 C12 C13 O13 . . . . 176.82(17) ?
    O12 C12 C13 C14 . . . . -59.2(2) ?
    C11 C12 C13 C14 . . . . 55.6(2) ?
    O13 C13 C14 O14 . . . . 64.7(2) ?
    C12 C13 C14 O14 . . . . -175.75(17) ?
    O13 C13 C14 C15 . . . . -175.54(17) ?
    C12 C13 C14 C15 . . . . -56.0(2) ?
    O14 C14 C15 O15 . . . . 176.01(17) ?
    C13 C14 C15 O15 . . . . 55.9(2) ?
    O14 C14 C15 C16 . . . . -65.4(2) ?
    C13 C14 C15 C16 . . . . 174.51(19) ?
    O22 C11 O15 C15 . . . . -63.2(2) ?
    C12 C11 O15 C15 . . . . 59.1(2) ?
    C16 C15 O15 C11 . . . . 179.25(18) ?
    C14 C15 O15 C11 . . . . -58.6(2) ?
    O27 C21 C22 O22 . . . . -165.21(16) ?
    O25 C21 C22 O22 . . . . 70.5(2) ?
    O27 C21 C22 C23 . . . . 75.1(2) ?
    O25 C21 C22 C23 . . . . -49.3(2) ?
    O15 C11 O22 C22 . . . . -72.0(2) ?
    C12 C11 O22 C22 . . . . 164.44(18) ?
    C21 C22 O22 C11 . . . . 91.8(2) ?
    C23 C22 O22 C11 . . . . -147.87(18) ?
    O22 C22 C23 O23 . . . . 55.3(2) ?
    C21 C22 C23 O23 . . . . 176.42(18) ?
    O22 C22 C23 C24 . . . . -67.6(2) ?
    C21 C22 C23 C24 . . . . 53.5(2) ?
    O23 C23 C24 O24 . . . . 57.5(2) ?
    C22 C23 C24 O24 . . . . -178.80(17) ?
    O23 C23 C24 C25 . . . . 175.84(17) ?
    C22 C23 C24 C25 . . . . -60.4(2) ?
    O24 C24 C25 O25 . . . . -178.52(18) ?
    C23 C24 C25 O25 . . . . 62.1(2) ?
    O24 C24 C25 C26 . . . . -58.4(3) ?
    C23 C24 C25 C26 . . . . -177.72(19) ?
    C24 C23 O23 C31 . . . . -113.6(2) ?
    C22 C23 O23 C31 . . . . 122.95(19) ?
    O27 C21 O25 C25 . . . . -65.9(2) ?
    C22 C21 O25 C25 . . . . 55.2(2) ?
    C26 C25 O25 C21 . . . . 174.83(19) ?
    C24 C25 O25 C21 . . . . -61.7(2) ?
    O25 C21 O27 C27 . . . . -72.3(2) ?
    C22 C21 O27 C27 . . . . 163.6(2) ?
    C23 O23 C31 O35 . . . . -76.1(2) ?
    C23 O23 C31 C32 . . . . 162.03(16) ?
    O23 C31 C32 O32 . . . . -169.04(17) ?
    O35 C31 C32 O32 . . . . 68.5(2) ?
    O23 C31 C32 C33 . . . . 66.5(2) ?
    O35 C31 C32 C33 . . . . -55.9(2) ?
    O32 C32 C33 O33 . . . . 56.2(2) ?
    C31 C32 C33 O33 . . . . 178.75(18) ?
    O32 C32 C33 C34 . . . . -68.5(2) ?
    C31 C32 C33 C34 . . . . 54.0(2) ?
    O33 C33 C34 O34 . . . . 59.9(2) ?
    C32 C33 C34 O34 . . . . -177.17(18) ?
    O33 C33 C34 C35 . . . . -178.26(18) ?
    C32 C33 C34 C35 . . . . -55.3(2) ?
    O34 C34 C35 O35 . . . . 177.68(17) ?
    C33 C34 C35 O35 . . . . 57.5(2) ?
    O34 C34 C35 C36 . . . . -63.3(2) ?
    C33 C34 C35 C36 . . . . 176.44(19) ?
    O23 C31 O35 C35 . . . . -59.2(2) ?
    C32 C31 O35 C35 . . . . 61.8(2) ?
    C36 C35 O35 C31 . . . . 174.92(19) ?
    C34 C35 O35 C31 . . . . -62.4(2) ?
loop_
    _geom_hbond_atom_site_label_D
    _geom_hbond_atom_site_label_H
    _geom_hbond_atom_site_label_A
    _geom_hbond_site_symmetry_D
    _geom_hbond_site_symmetry_H
    _geom_hbond_site_symmetry_A
    _geom_hbond_distance_DH
    _geom_hbond_distance_HA
    _geom_hbond_distance_DA
    _geom_hbond_angle_DHA
    _geom_hbond_publ_flag
    OW1 H101 O33 . . 4_646 0.88(3) 1.85(3) 2.726(2) 176(2) y
    OW1 H102 OW3 . . 1_545 0.88(3) 1.95(3) 2.802(2) 162(2) y
    OW1 H102 O32 . . 3_545 0.88(3) 2.55(3) 2.976(2) 110(2) y
    OW2 H201 O12 . . 3_445 0.88(3) 2.03(3) 2.875(2) 163(2) y
    OW2 H202 O35 . . 1_545 0.87(3) 2.08(3) 2.877(2) 153(2) y
    OW3 H301 OW5 . . . 0.88(3) 2.04(3) 2.845(2) 151(2) y
    OW3 H302 O13 . . 1_565 0.88(3) 1.96(3) 2.836(2) 176(2) y
    OW4 H401 OW3 . . . 0.88(3) 1.97(3) 2.840(2) 168(2) y
    OW4 H402 OW1 . . . 0.88(3) 1.92(3) 2.771(2) 160(2) y
    OW5 H501 O33 . . 3_555 0.87(3) 2.07(3) 2.918(2) 168(2) y
    OW5 H502 OW5 . . 2_756 0.87(3) 2.50(3) 3.333(2) 159(2) y
    O12 H12A O32 . . 3_545 0.84 2.013 2.767(2) 149 y
    O13 H13A O15 . . 1_545 0.84 2.104 2.858(2) 149 y
    O14 H14A O24 . . 3_545 0.84 1.949 2.733(2) 157 y
    O24 H24A OW2 . . . 0.84 1.884 2.722(2) 176 y
    O32 H32A OW5 . . 3_455 0.84 2.128 2.864(2) 146 y
    O33 H33A O34 . . 4_646 0.84 1.914 2.684(2) 152 y
    O34 H34A OW4 . . . 0.84 1.859 2.687(2) 168 y
data_global
_journal_date_recd_electronic     2012-06-08
_journal_date_accepted     2012-06-16
_journal_name_full     'Acta Crystallographica, Section E'
_journal_year     2012
_journal_volume     68
_journal_issue      7
_journal_page_first     o2221
_journal_page_last     o2222
_journal_paper_category     QO
_journal_paper_doi     10.1107/S1600536812027390
_journal_coeditor_code     HB6841
_publ_contact_author_name     'Lars Eriksson'
_publ_contact_author_address
;
  Department of Material and Environmental Chemistry
  Arrhenius laboratory
  Stockholm University
  S-106 91 Stockholm
  Sweden
;
_publ_contact_author_email     lars.eriksson@mmk.su.se
_publ_contact_author_fax     '+46 8 15 21 87'
_publ_contact_author_phone     '+46 8 16 23 91'
_publ_section_title
;
Methyl \a-<i>L</i>-rhamnosyl-(1\\rightarrow
2)[\a-<i>L</i>-rhamnosyl-(1\\rightarrow 3)]-\a-<i>L</i>-rhamnoside
pentahydrate: synchrotron study
;
loop_
    _publ_author_name
    _publ_author_address
    'Eriksson, Lars'
;
  Department of Material and Environmental Chemistry
  Arrhenius Laboratory
  Stockholm University
  SE-106 91 Stockholm
  Sweden
;
    'Widmalm, G\"oran'
;
  Department of Organic Chemistry
  Arrhenius Laboratory
  Stockholm University
  SE-106 91 Stockholm
  Sweden
;
