# Supplementary material for: Methyl α-l-rhamnosyl-(1→2)[α-l-rhamnosyl-(1→3)]-α-l-rhamnoside penta­hydrate: synchrotron study
Source: Acta Crystallogr Sect E Struct Rep Online. 2012 Jun 27;68(Pt 7):o2221–2. doi: 10.1107/S1600536812027390 (PMC3394015; doi:10.1107/S1600536812027390)
Supplement: Supplementary file 2 [file e-68-o2221-Isup2.hkl]

# 
# h,k,l, Fc-squared, Fo-squared, sigma(Fo-squared) and status flag 
# 
data_I
_shelx_title '  RRR1  MAXLAB I711 spring/summer 2005' 
_shelx_refln_list_code          4 
_shelx_F_calc_maximum      208.85 
_exptl_crystal_F_000      1208.00 
_reflns_d_resolution_high  0.8000 
 
loop_ 
 _symmetry_equiv_pos_as_xyz 
 'x, y, z' 
 '-x, y, -z' 
 'x+1/2, y+1/2, z' 
 '-x+1/2, y+1/2, -z' 
 
_cell_length_a    19.3450 
_cell_length_b     6.4870 
_cell_length_c    21.1445 
_cell_angle_alpha  90.000 
_cell_angle_beta   97.617 
_cell_angle_gamma  90.000 
 
_shelx_F_squared_multiplier     1.000 
 
loop_ 
 _refln_index_h 
 _refln_index_k 
 _refln_index_l 
 _refln_F_squared_calc 
 _refln_F_squared_meas 
 _refln_F_squared_sigma 
 _refln_observed_status 
   2   0   0     1550.15     1340.36     24.96 o 
   4   0   0     9053.35     8501.34    146.76 o 
   6   0   0    43616.95    36035.54    933.00 o 
   8   0   0     2162.74     1888.84     53.78 o 
  10   0   0    24164.26    23843.60    441.00 o 
  12   0   0      546.46      550.08     30.85 o 
  14   0   0     1903.26     2029.41    147.97 o 
  16   0   0      179.63      180.47     29.84 o 
  18   0   0     3507.87     3500.58    122.35 o 
  20   0   0     1464.12     1569.33    103.59 o 
  22   0   0      959.61     1063.67     92.45 o 
   1   1   0    12777.67    12671.54    163.64 o 
   3   1   0    11876.44    12041.55    134.98 o 
   5   1   0     5786.50     5765.43     71.00 o 
   7   1   0       70.97       69.51      9.14 o 
   9   1   0     5254.48     4971.07    114.28 o 
  11   1   0     4888.08     4365.02     52.25 o 
  13   1   0      449.12      381.85     17.77 o 
  15   1   0     1628.57     1506.14     66.17 o 
  17   1   0       17.23       13.39     17.51 o 
  19   1   0      908.78      944.96     42.83 o 
  21   1   0     1344.36     1538.38     58.29 o 
  23   1   0       81.45       81.46     36.53 o 
   0   2   0    40076.95    37929.66    942.70 o 
   2   2   0      361.76      345.54     12.11 o 
   4   2   0     8276.17     8737.97     95.75 o 
   6   2   0     2742.82     2680.35     33.36 o 
   8   2   0       66.71       77.73      7.52 o 
  10   2   0      386.26      405.71     12.94 o 
  12   2   0      135.40      133.44     10.97 o 
  14   2   0     3775.83     3608.41     74.39 o 
  16   2   0     2647.87     2443.73     56.02 o 
  18   2   0       42.20       35.43     19.43 o 
  20   2   0      284.03      255.84     30.43 o 
  22   2   0      832.93      840.01     59.21 o 
   1   3   0      602.46      571.92     11.80 o 
   3   3   0     3562.01     3921.30     43.89 o 
   5   3   0     2799.69     3333.81     36.70 o 
   7   3   0      393.86      464.38     10.38 o 
   9   3   0      119.89      153.43      7.63 o 
  11   3   0      157.73      152.39      8.57 o 
  13   3   0     1085.70     1018.10     29.40 o 
  15   3   0      831.01      713.11     26.82 o 
  17   3   0       34.03       35.46     15.76 o 
  19   3   0      117.32      124.18     24.90 o 
  21   3   0      317.82      353.28     41.63 o 
   0   4   0     1527.53     1535.98     33.65 o 
   2   4   0     2055.65     2108.74     26.85 o 
   4   4   0      466.62      476.17     12.42 o 
   6   4   0     1608.20     1650.19     25.16 o 
   8   4   0     1477.14     1426.05     24.83 o 
  10   4   0      185.71      185.38      9.70 o 
  12   4   0      363.95      336.21     15.19 o 
  14   4   0      438.07      447.70     23.18 o 
  16   4   0       48.85       48.18     16.53 o 
  18   4   0     1562.36     1478.52     46.58 o 
  20   4   0      128.15      114.24     31.54 o 
   1   5   0      846.96      818.94     18.54 o 
   3   5   0     1079.38     1069.40     20.50 o 
   5   5   0     1140.53     1146.73     20.62 o 
   7   5   0      254.99      234.09     11.87 o 
   9   5   0      337.54      335.14     13.08 o 
  11   5   0      144.44      121.02     14.11 o 
  13   5   0      848.89      793.19     32.52 o 
  15   5   0       57.00       64.29     18.48 o 
  17   5   0      307.56      331.54     32.95 o 
   0   6   0       71.63       55.16     16.30 o 
   2   6   0      465.13      467.13     18.58 o 
   4   6   0      308.40      309.37     16.49 o 
   6   6   0      256.23      269.77     16.46 o 
   8   6   0      352.97      363.66     19.93 o 
  10   6   0     1388.49     1217.57     63.96 o 
  12   6   0      148.14      161.57     26.06 o 
  14   6   0      364.18      376.28     64.03 o 
  16   6   0      120.11       98.20     29.64 o 
   1   7   0      225.34      260.62     17.85 o 
   3   7   0      750.14      685.68     27.03 o 
   5   7   0      108.82      132.13     16.34 o 
   7   7   0      747.08      741.58     36.86 o 
   9   7   0     1476.58     1508.20     56.30 o 
  11   7   0      285.12      307.78     34.73 o 
   0   8   0      793.75      886.62     94.55 o 
   2   8   0        1.89        5.23     19.69 o 
 -24   0   1       49.59       72.95     54.26 o 
 -22   0   1      317.08      339.19     64.50 o 
 -20   0   1      309.26      342.64     44.96 o 
 -18   0   1      168.84      172.91     34.04 o 
 -16   0   1      184.31      175.16     26.99 o 
 -14   0   1      197.24      193.92     18.82 o 
 -12   0   1      479.17      537.45     23.42 o 
 -10   0   1     7041.73     6825.13    111.39 o 
  -8   0   1    11923.19    11246.51    191.12 o 
  -6   0   1      687.25      750.15     28.40 o 
  -4   0   1    18482.05    18247.34    487.76 o 
  -2   0   1      487.06      538.10     19.73 o 
   2   0   1      876.82     1012.85     26.13 o 
   4   0   1    22805.85    21371.77    340.90 o 
   6   0   1     7089.19     8234.69    242.39 o 
   8   0   1     2356.85     2772.72     49.61 o 
  10   0   1     4787.36     4640.38    127.79 o 
  12   0   1      283.19      284.21     21.15 o 
  14   0   1      187.78      202.73     27.20 o 
  16   0   1      832.53      772.30     46.85 o 
  18   0   1      289.43      286.41     39.09 o 
  20   0   1       11.03       22.10     33.88 o 
  22   0   1        9.11       23.27     39.69 o 
 -23   1   1      920.57     1032.53     67.26 o 
 -21   1   1      211.87      262.17     31.41 o 
 -19   1   1     1047.79     1066.15     44.90 o 
 -17   1   1     1347.30     1337.63     45.88 o 
 -15   1   1      465.55      464.78     21.10 o 
 -13   1   1     3571.70     3416.35     91.59 o 
 -11   1   1      631.81      639.04     15.66 o 
  -9   1   1     1877.82     1838.34     25.68 o 
  -7   1   1     1049.95     1160.56     22.51 o 
  -5   1   1    13040.31    13510.92    157.57 o 
  -3   1   1    13837.48    13902.36    161.39 o 
  -1   1   1    23347.04    19983.43    242.82 o 
   1   1   1    20581.34    18895.34    469.71 o 
   3   1   1    12855.95    12834.07    137.42 o 
   5   1   1    12914.30    12665.55    262.46 o 
   7   1   1      302.54      331.33     12.62 o 
   9   1   1     1457.64     1446.75     37.27 o 
  11   1   1     2018.63     1919.58     29.69 o 
  13   1   1       64.12       43.44     11.36 o 
  15   1   1     1259.94     1238.77     40.27 o 
  17   1   1      779.25      824.61     36.48 o 
  19   1   1      126.83      118.51     23.84 o 
  21   1   1      183.34      237.68     30.85 o 
  23   1   1       29.11       37.32     34.04 o 
 -22   2   1      395.31      488.03     51.29 o 
 -20   2   1       89.41       78.66     24.69 o 
 -18   2   1     1213.86     1084.14     59.47 o 
 -16   2   1      339.28      356.57     21.04 o 
 -14   2   1      273.18      291.34     18.04 o 
 -12   2   1      630.85      645.37     22.01 o 
 -10   2   1      114.85      100.85      8.80 o 
  -8   2   1     1348.38     1324.26     21.46 o 
  -6   2   1    13812.74    14369.29    197.51 o 
  -4   2   1     1021.21     1079.04     19.99 o 
  -2   2   1      144.31      160.36     10.34 o 
   0   2   1     6269.28     6443.80    148.84 o 
   2   2   1     4090.12     4010.33     52.78 o 
   4   2   1     7348.06     7503.19     82.88 o 
   6   2   1     1895.01     1672.43     22.50 o 
   8   2   1     3214.72     3216.12     39.51 o 
  10   2   1     1319.49     1345.13     21.86 o 
  12   2   1     1329.50     1316.67     25.40 o 
  14   2   1     2917.98     2869.15     53.84 o 
  16   2   1     1095.65     1042.62     38.93 o 
  18   2   1       42.95       44.44     20.49 o 
  20   2   1      306.82      342.99     31.42 o 
  22   2   1      122.75      166.88     37.34 o 
 -21   3   1       93.87      109.72     33.81 o 
 -19   3   1      332.20      355.71     30.92 o 
 -17   3   1     3718.90     3470.25     72.26 o 
 -15   3   1     9002.85     8319.68    165.16 o 
 -13   3   1     3951.51     3742.72     67.19 o 
 -11   3   1      327.22      297.13     10.17 o 
  -9   3   1     1182.52     1090.96     17.08 o 
  -7   3   1     1547.14     1613.18     20.38 o 
  -5   3   1     6634.83     7492.74     95.40 o 
  -3   3   1     5336.92     4890.49     51.72 o 
  -1   3   1     2934.06     2855.81     40.91 o 
   1   3   1      129.16      137.07      7.49 o 
   3   3   1      275.24      322.13      9.71 o 
   5   3   1    16561.28    16580.25    164.59 o 
   7   3   1      428.56      528.19     11.78 o 
   9   3   1     1155.70     1046.20     16.34 o 
  11   3   1     1487.24     1425.38     24.25 o 
  13   3   1     1794.25     1742.62     38.95 o 
  15   3   1      126.28      112.99     15.77 o 
  17   3   1      128.75      122.67     18.77 o 
  19   3   1      269.51      257.15     28.28 o 
  21   3   1      221.52      274.43     40.19 o 
 -20   4   1       27.57       49.71     27.98 o 
 -18   4   1     2042.70     1887.16     51.07 o 
 -16   4   1      569.48      583.28     27.54 o 
 -14   4   1     3684.19     3516.69     69.27 o 
 -12   4   1      975.68      900.23     25.14 o 
 -10   4   1     1243.74     1197.68     20.82 o 
  -8   4   1      113.49       98.53      7.97 o 
  -6   4   1     2401.36     2423.64     29.21 o 
  -4   4   1     4292.51     4165.62     51.02 o 
  -2   4   1      439.87      317.73     10.19 o 
   0   4   1      591.62      628.10     13.48 o 
   2   4   1     2064.88     2359.65     29.18 o 
   4   4   1     1610.92     1589.02     22.53 o 
   6   4   1     1150.69     1183.56     18.70 o 
   8   4   1       44.57       28.55      7.00 o 
  10   4   1     1113.28     1185.61     26.29 o 
  12   4   1     2175.55     1908.14     32.45 o 
  14   4   1     1030.47      951.33     30.93 o 
  16   4   1      498.77      479.33     25.55 o 
  18   4   1      102.00      107.00     20.94 o 
  20   4   1       19.84       19.74     27.20 o 
 -17   5   1      561.24      533.48     31.25 o 
 -15   5   1       38.02       38.59     17.80 o 
 -13   5   1      117.31       95.55     17.64 o 
 -11   5   1        4.83       14.95     11.56 o 
  -9   5   1     3660.36     3400.08     51.60 o 
  -7   5   1      596.38      563.00     16.02 o 
  -5   5   1      524.77      512.57     14.51 o 
  -3   5   1     1879.81     1774.61     37.68 o 
  -1   5   1       30.06       36.06      8.96 o 
   1   5   1     1323.33     1371.57     24.30 o 
   3   5   1      186.46      185.13     11.06 o 
   5   5   1      352.95      354.54     12.87 o 
   7   5   1      692.64      698.14     17.74 o 
   9   5   1       74.73       60.79     12.07 o 
  11   5   1      972.54      833.21     25.29 o 
  13   5   1      869.78      823.28     41.17 o 
  15   5   1      408.67      406.41     29.19 o 
  17   5   1       79.20       68.46     23.41 o 
 -16   6   1      644.56      638.68     72.47 o 
 -14   6   1     1067.35     1120.29     88.29 o 
 -12   6   1      126.97      149.57     33.62 o 
 -10   6   1       14.56       50.37     19.50 o 
  -8   6   1      492.66      455.19     20.87 o 
  -6   6   1      979.15      959.71     26.60 o 
  -4   6   1      512.06      516.84     18.81 o 
  -2   6   1     1284.76     1221.50     28.15 o 
   0   6   1     1511.05     1400.62     29.88 o 
   2   6   1      196.90      192.98     14.27 o 
   4   6   1      498.39      492.28     19.05 o 
   6   6   1      660.08      637.74     22.20 o 
   8   6   1      164.27      139.92     17.12 o 
  10   6   1      127.04      140.67     17.86 o 
  12   6   1      158.65      153.49     20.82 o 
  14   6   1       70.58       61.07     28.57 o 
 -11   7   1      270.71      311.78     46.01 o 
  -9   7   1      640.27      652.66     42.42 o 
  -7   7   1      943.00      911.41     51.78 o 
  -5   7   1      386.16      416.77     20.75 o 
  -3   7   1     2376.66     2325.95     56.96 o 
  -1   7   1      626.01      611.58     23.72 o 
   1   7   1      340.44      314.43     18.73 o 
   3   7   1      257.38      243.31     17.63 o 
   5   7   1      443.39      488.62     27.19 o 
   7   7   1      367.09      403.89     31.28 o 
   9   7   1      291.92      276.07     29.70 o 
  11   7   1     1427.39     1446.06     81.22 o 
  -2   8   1      261.60      242.78     25.42 o 
   0   8   1       44.41       37.69     20.06 o 
   2   8   1      203.01      177.45     26.21 o 
 -24   0   2       33.41       54.26     52.76 o 
 -22   0   2      525.19      650.77     80.02 o 
 -20   0   2      627.69      608.81     53.80 o 
 -18   0   2        4.98       23.36     27.54 o 
 -16   0   2      636.89      607.46     42.86 o 
 -14   0   2        5.80       12.29     14.11 o 
 -12   0   2     3533.65     3588.55     94.32 o 
 -10   0   2     2793.04     2803.16     55.95 o 
  -8   0   2      221.20      182.99     23.66 o 
  -6   0   2       22.78       27.34     18.41 o 
  -4   0   2     2010.90     1961.88     53.83 o 
  -2   0   2    13409.31    12113.73    469.03 o 
   0   0   2    15709.74    14997.29    660.98 o 
   2   0   2      368.92      422.22     32.00 o 
   4   0   2    22660.37    21942.82    478.90 o 
   6   0   2        5.61       35.23     10.70 o 
   8   0   2      636.17      642.67     27.94 o 
  10   0   2      431.07      369.81     16.83 o 
  12   0   2      966.31      869.82     27.78 o 
  14   0   2      405.72      458.40     34.42 o 
  16   0   2      291.20      284.69     33.15 o 
  18   0   2     8607.27     8562.31    253.14 o 
  20   0   2     1633.42     1617.10    104.64 o 
  22   0   2      478.91      480.54     68.87 o 
 -23   1   2       10.28        8.35     32.87 o 
 -21   1   2      565.31      592.76     39.56 o 
 -19   1   2     1002.85     1065.26     45.46 o 
 -17   1   2      351.89      346.29     26.67 o 
 -15   1   2      855.95      911.62     28.59 o 
 -13   1   2     1008.36     1117.83     32.91 o 
 -11   1   2     1440.85     1475.58     32.18 o 
  -9   1   2      211.71      271.48      9.41 o 
  -7   1   2     5731.82     5583.28     76.70 o 
  -5   1   2     2153.29     2190.69     32.34 o 
  -3   1   2      556.53      527.69     13.48 o 
  -1   1   2     9379.86     9224.91    110.68 o 
   1   1   2     1012.59      902.75     16.53 o 
   3   1   2    24377.77    23118.27    323.13 o 
   5   1   2     2536.75     2729.58     38.15 o 
   7   1   2      468.62      442.21     12.75 o 
   9   1   2     3935.48     4082.70     54.75 o 
  11   1   2      615.83      689.93     17.10 o 
  13   1   2      822.92      766.77     27.60 o 
  15   1   2     2391.80     2303.88     58.54 o 
  17   1   2     1730.98     1770.40     52.96 o 
  19   1   2     1658.95     1535.36     53.38 o 
  21   1   2       65.08       85.10     26.06 o 
  23   1   2       83.08      106.98     36.90 o 
 -22   2   2      119.68      164.23     38.21 o 
 -20   2   2      747.65      760.16     41.73 o 
 -18   2   2      140.70      149.10     19.85 o 
 -16   2   2     3507.37     3412.46     97.24 o 
 -14   2   2     8120.07     7818.07    128.07 o 
 -12   2   2     1873.68     1730.45     31.96 o 
 -10   2   2      363.41      427.97     13.06 o 
  -8   2   2     3007.50     3263.63     40.28 o 
  -6   2   2     6809.40     6778.90     70.47 o 
  -4   2   2     7419.24     8090.48     89.24 o 
  -2   2   2     3092.26     3170.35     47.08 o 
   0   2   2      230.64      197.20     10.25 o 
   2   2   2     7787.04     7803.27     95.29 o 
   4   2   2    43454.91    40487.53    616.52 o 
   6   2   2       33.59       73.52      9.46 o 
   8   2   2     2546.78     2438.00     30.64 o 
  10   2   2     2987.83     3078.21     38.07 o 
  12   2   2      579.55      570.43     14.65 o 
  14   2   2      334.19      347.67     18.46 o 
  16   2   2      291.01      286.70     23.95 o 
  18   2   2      107.86      100.22     22.46 o 
  20   2   2      356.54      332.59     31.74 o 
  22   2   2      202.28      246.61     40.63 o 
 -21   3   2      386.90      419.08     45.55 o 
 -19   3   2      809.89      816.69     35.94 o 
 -17   3   2      189.72      168.62     19.76 o 
 -15   3   2     3963.30     3719.22     89.33 o 
 -13   3   2     1926.00     1916.07     43.59 o 
 -11   3   2     2615.10     2267.14     40.30 o 
  -9   3   2     5222.58     5312.14     66.56 o 
  -7   3   2      334.70      384.81      9.33 o 
  -5   3   2     2804.01     2924.47     33.00 o 
  -3   3   2       81.13       82.91      6.24 o 
  -1   3   2     7244.06     7382.30     75.39 o 
   1   3   2     1842.71     1789.27     26.39 o 
   3   3   2     6094.34     6665.56     78.23 o 
   5   3   2     3722.59     3511.69     41.10 o 
   7   3   2     2541.47     2652.30     46.62 o 
   9   3   2     2803.94     2899.45     37.54 o 
  11   3   2     1358.80     1277.68     22.97 o 
  13   3   2     2217.51     2131.15     41.03 o 
  15   3   2      820.24      786.84     27.19 o 
  17   3   2       81.55       83.99     20.76 o 
  19   3   2      220.93      273.65     28.55 o 
  21   3   2       43.32       70.22     30.60 o 
 -20   4   2      187.61      182.80     28.32 o 
 -18   4   2      559.67      469.53     27.91 o 
 -16   4   2     1643.11     1591.24     44.07 o 
 -14   4   2     1241.32     1144.63     34.72 o 
 -12   4   2       57.02       72.50     11.40 o 
 -10   4   2      101.82      104.16      8.66 o 
  -8   4   2     1024.26      955.62     16.66 o 
  -6   4   2     2087.56     2217.02     33.61 o 
  -4   4   2      436.43      398.70     11.80 o 
  -2   4   2      239.32      204.50      8.90 o 
   0   4   2       69.52       76.90      6.94 o 
   2   4   2     1629.84     1515.46     21.86 o 
   4   4   2     1103.49     1097.72     18.25 o 
   6   4   2     3071.54     3227.11     49.87 o 
   8   4   2     1249.38     1177.61     26.99 o 
  10   4   2      952.73      950.96     20.96 o 
  12   4   2     1331.97     1263.81     25.63 o 
  14   4   2     2628.46     2434.70     52.32 o 
  16   4   2      123.07      103.89     17.87 o 
  18   4   2      375.54      293.17     30.39 o 
  20   4   2     1028.37     1012.50    100.59 o 
 -19   5   2      626.03      569.64     40.20 o 
 -17   5   2       48.55       56.77     21.12 o 
 -15   5   2        8.89        2.87     18.13 o 
 -13   5   2      957.70      887.54     37.38 o 
 -11   5   2      140.35      119.55     11.86 o 
  -9   5   2     3192.86     3015.49     46.74 o 
  -7   5   2      119.08      131.88     11.29 o 
  -5   5   2     2213.84     2255.67     33.48 o 
  -3   5   2     1787.00     1770.79     30.80 o 
  -1   5   2     1222.19     1188.03     22.61 o 
   1   5   2      449.16      451.93     14.56 o 
   3   5   2      168.71      163.18     10.73 o 
   5   5   2       64.27       61.14      9.36 o 
   7   5   2      460.54      447.46     14.76 o 
   9   5   2       63.06       47.67     11.88 o 
  11   5   2      341.30      315.67     17.42 o 
  13   5   2      104.33      112.92     20.54 o 
  15   5   2      115.64      101.85     21.20 o 
  17   5   2      388.72      358.47     36.75 o 
 -16   6   2       21.78       25.54     49.12 o 
 -14   6   2       75.93      106.93     50.53 o 
 -12   6   2      711.61      714.14     58.97 o 
 -10   6   2      977.43      936.29     38.52 o 
  -8   6   2      279.94      258.41     17.44 o 
  -6   6   2      613.19      583.66     20.70 o 
  -4   6   2     1702.27     1705.77     32.85 o 
  -2   6   2     1869.42     1720.26     33.11 o 
   0   6   2     1123.26     1027.99     25.92 o 
   2   6   2      547.44      566.06     18.96 o 
   4   6   2      334.93      320.27     15.57 o 
   6   6   2      513.14      468.09     19.91 o 
   8   6   2      434.92      432.26     23.96 o 
  10   6   2      346.72      291.85     20.78 o 
  12   6   2      623.70      610.99     30.97 o 
  14   6   2      201.37      228.38     34.63 o 
 -11   7   2      479.74      467.97     43.25 o 
  -9   7   2     2572.08     2748.69    163.07 o 
  -7   7   2       25.59       39.09     16.90 o 
  -5   7   2       61.83       74.92     15.75 o 
  -3   7   2       15.49       14.62     13.85 o 
  -1   7   2      230.39      233.91     18.25 o 
   1   7   2      546.44      502.95     25.11 o 
   3   7   2      719.85      687.44     24.83 o 
   5   7   2      209.09      265.01     25.33 o 
   7   7   2      304.45      385.35     38.77 o 
   9   7   2     1609.72     1835.92     68.37 o 
  11   7   2      217.31      216.85     32.02 o 
  -2   8   2       37.08       32.59     20.12 o 
   0   8   2      175.19      152.77     23.49 o 
   2   8   2       33.20       19.14     20.34 o 
 -24   0   3     1080.31     1144.25    107.28 o 
 -22   0   3        0.92        5.79     46.97 o 
 -20   0   3       27.18       20.26     34.32 o 
 -18   0   3     1763.48     1662.54     75.30 o 
 -16   0   3      326.91      315.62     25.00 o 
 -14   0   3     1293.61     1373.83     48.51 o 
 -12   0   3      177.42      158.54     16.96 o 
 -10   0   3     9570.12    10204.79    334.05 o 
  -8   0   3     6168.85     6733.71    157.68 o 
  -6   0   3     5933.95     6426.12    146.00 o 
  -4   0   3     6685.56     6862.77    181.42 o 
  -2   0   3    12365.69    11806.79    313.94 o 
   0   0   3    13726.09    14624.43    383.03 o 
   2   0   3     4164.52     4058.46     68.20 o 
   4   0   3     4361.92     4154.70     72.31 o 
   6   0   3     1292.72     1283.39     32.62 o 
   8   0   3     3361.62     3032.50     54.01 o 
  10   0   3     6170.00     6580.30    129.61 o 
  12   0   3      815.15      889.07     62.53 o 
  14   0   3      498.47      490.48     36.05 o 
  16   0   3      855.92      817.92     48.51 o 
  18   0   3     2507.43     2319.87    107.04 o 
  20   0   3      561.42      612.62     54.37 o 
  22   0   3      373.88      462.41     66.77 o 
 -23   1   3      543.89      586.23     55.48 o 
 -21   1   3      542.44      606.00     40.47 o 
 -19   1   3      350.72      376.48     30.80 o 
 -17   1   3      387.21      463.35     24.48 o 
 -15   1   3     3182.49     3151.07     85.06 o 
 -13   1   3     4252.08     4214.99     73.92 o 
 -11   1   3     3057.91     3194.88     45.67 o 
  -9   1   3     5417.58     5450.49     57.63 o 
  -7   1   3     4592.69     4729.00     69.80 o 
  -5   1   3    15359.86    15417.48    179.93 o 
  -3   1   3    12095.30    12326.11    128.23 o 
  -1   1   3     5061.97     4950.53     62.71 o 
   1   1   3     2242.90     2265.31     30.65 o 
   3   1   3     9663.87     9822.46    123.68 o 
   5   1   3     7458.29     7543.21     91.34 o 
   7   1   3     1279.04     1356.02     27.63 o 
   9   1   3     9786.23     9791.16    118.63 o 
  11   1   3     4534.71     4576.46     52.45 o 
  13   1   3      638.87      692.37     28.56 o 
  15   1   3     3113.46     3079.25     71.79 o 
  17   1   3      655.80      645.25     32.81 o 
  19   1   3     2098.53     2038.65     69.88 o 
  21   1   3       31.56       63.60     26.33 o 
  23   1   3      104.59       92.22     37.29 o 
 -22   2   3      921.90     1045.20     66.17 o 
 -20   2   3      203.88      194.52     28.28 o 
 -18   2   3     2089.42     1950.66     58.46 o 
 -16   2   3      259.21      266.90     19.74 o 
 -14   2   3      195.82      205.07     15.08 o 
 -12   2   3     1195.69     1084.03     25.28 o 
 -10   2   3     1798.13     1793.61     26.63 o 
  -8   2   3     1083.26     1180.00     18.09 o 
  -6   2   3        8.45       21.32      7.37 o 
  -4   2   3     2068.26     2209.25     35.12 o 
  -2   2   3     2625.03     2251.10     32.95 o 
   0   2   3     9830.82     9259.16    111.31 o 
   2   2   3     6252.83     6097.11     76.55 o 
   4   2   3     1892.11     1987.09     32.10 o 
   6   2   3     4870.67     4817.49     51.29 o 
   8   2   3     2200.24     2154.84     36.60 o 
  10   2   3       53.95       75.56      7.45 o 
  12   2   3     8988.50     8545.15     95.28 o 
  14   2   3     2836.70     2806.76     66.41 o 
  16   2   3      290.02      301.84     24.69 o 
  18   2   3      450.29      465.50     31.12 o 
  20   2   3      413.33      417.68     33.83 o 
  22   2   3      234.56      245.38     40.90 o 
 -21   3   3      387.74      425.86     44.75 o 
 -19   3   3     2684.19     2493.77    122.65 o 
 -17   3   3      316.96      321.65     22.67 o 
 -15   3   3      648.61      627.00     26.29 o 
 -13   3   3      974.97      913.66     27.47 o 
 -11   3   3      763.88      702.71     16.86 o 
  -9   3   3     3022.05     2935.53     55.25 o 
  -7   3   3      767.04      893.12     14.11 o 
  -5   3   3      286.13      367.87     10.13 o 
  -3   3   3     4564.42     4216.90     41.99 o 
  -1   3   3      192.41      236.56      8.08 o 
   1   3   3     8495.47     8360.36    117.74 o 
   3   3   3    12510.12    13120.51    183.71 o 
   5   3   3     2226.10     2358.78     31.24 o 
   7   3   3      485.63      477.36     11.23 o 
   9   3   3      836.64      786.52     16.99 o 
  11   3   3     3303.02     2943.13     50.87 o 
  13   3   3     1061.69     1017.41     21.59 o 
  15   3   3      744.29      713.08     27.71 o 
  17   3   3      765.10      717.40     35.35 o 
  19   3   3       16.89        9.59     21.43 o 
  21   3   3      627.13      621.34     50.24 o 
 -20   4   3      104.93      102.50     26.96 o 
 -18   4   3      180.16      182.79     21.68 o 
 -16   4   3      238.98      247.67     21.66 o 
 -14   4   3       33.03       31.33     14.05 o 
 -12   4   3     1412.32     1252.07     32.44 o 
 -10   4   3      399.66      375.82     13.30 o 
  -8   4   3      217.48      218.35      9.71 o 
  -6   4   3     3549.05     3544.51     41.21 o 
  -4   4   3       44.69       48.33      6.87 o 
  -2   4   3     2629.50     2478.81     43.79 o 
   0   4   3     4348.25     4382.64     48.70 o 
   2   4   3     2763.03     2671.03     38.36 o 
   4   4   3     1007.16      972.50     18.41 o 
   6   4   3      449.21      453.63     12.25 o 
   8   4   3      502.49      515.44     16.77 o 
  10   4   3     3795.92     3514.58     52.70 o 
  12   4   3     1268.56     1243.91     27.91 o 
  14   4   3     1854.47     1734.94     49.73 o 
  16   4   3       46.93       52.07     19.30 o 
  18   4   3      217.67      208.42     37.54 o 
  20   4   3      131.83      165.44     42.00 o 
 -19   5   3       46.28       65.28     41.94 o 
 -17   5   3      316.64      302.96     33.61 o 
 -15   5   3      483.29      456.71     30.03 o 
 -13   5   3      444.13      397.02     26.50 o 
 -11   5   3     2167.91     2095.44     37.46 o 
  -9   5   3     2561.02     2569.37     39.42 o 
  -7   5   3      535.79      467.87     16.43 o 
  -5   5   3     2381.83     2368.09     34.54 o 
  -3   5   3     2314.28     2251.91     34.28 o 
  -1   5   3      326.43      338.00     13.11 o 
   1   5   3      615.19      589.99     16.45 o 
   3   5   3     2542.55     2521.38     36.39 o 
   5   5   3      406.29      381.98     13.97 o 
   7   5   3      688.89      710.66     22.36 o 
   9   5   3     1066.16     1158.89     29.07 o 
  11   5   3       73.49      107.35     14.05 o 
  13   5   3      185.57      197.07     18.90 o 
  15   5   3      716.83      619.39     46.13 o 
  17   5   3      143.34      145.41     29.84 o 
 -16   6   3       40.92       28.93     48.69 o 
 -14   6   3      879.39      874.17     89.10 o 
 -12   6   3       80.33      103.93     34.22 o 
 -10   6   3      843.46      826.69     29.13 o 
  -8   6   3      263.92      292.92     17.39 o 
  -6   6   3      528.07      529.57     19.53 o 
  -4   6   3      168.99      161.68     13.60 o 
  -2   6   3      161.16      182.43     14.14 o 
   0   6   3     3030.70     2776.28     44.02 o 
   2   6   3      595.28      594.20     19.10 o 
   4   6   3      590.18      569.44     26.51 o 
   6   6   3       37.90       37.16     14.52 o 
   8   6   3      789.57      862.08     27.86 o 
  10   6   3       49.67       34.75     15.20 o 
  12   6   3      338.16      389.40     25.30 o 
  14   6   3      149.56      141.19     31.64 o 
 -11   7   3      189.82      292.59     49.21 o 
  -9   7   3      309.76      280.83     31.91 o 
  -7   7   3      218.26      218.19     19.81 o 
  -5   7   3      191.93      205.36     18.93 o 
  -3   7   3     1126.41     1133.92     33.30 o 
  -1   7   3     1013.71      958.07     30.39 o 
   1   7   3       64.87       64.80     14.87 o 
   3   7   3      521.46      536.10     25.01 o 
   5   7   3       74.53      100.26     20.86 o 
   7   7   3      130.91      151.92     26.20 o 
   9   7   3      154.11      177.50     29.34 o 
  11   7   3       69.65       78.51     26.47 o 
  -2   8   3       78.60       77.68     23.43 o 
   0   8   3       97.86       83.72     22.46 o 
   2   8   3       44.57       42.49     21.21 o 
 -24   0   4       94.39       97.20     56.45 o 
 -22   0   4        5.50       14.89     39.71 o 
 -20   0   4       55.93       41.37     31.46 o 
 -18   0   4        3.01       12.68     27.78 o 
 -16   0   4      171.47      189.86     22.88 o 
 -14   0   4      731.62      791.91     32.84 o 
 -12   0   4     1783.86     1863.81     79.11 o 
 -10   0   4     4424.00     4307.60    161.59 o 
  -8   0   4    10658.79    11048.48    246.46 o 
  -6   0   4      521.59      522.54     31.29 o 
  -4   0   4    16388.26    16802.15    273.04 o 
  -2   0   4    12155.73    11979.05    315.36 o 
   0   0   4     9383.57     9846.41    736.04 o 
   4   0   4      380.90      355.71     14.30 o 
   6   0   4    15615.71    16629.21    274.68 o 
   8   0   4    15871.01    17232.85    261.54 o 
  10   0   4     1247.15     1295.37     36.65 o 
  12   0   4       18.33        4.03     10.55 o 
  14   0   4     3562.14     3639.70    111.92 o 
  16   0   4      438.34      500.43     40.13 o 
  18   0   4       49.55       54.97     29.22 o 
  20   0   4      536.99      518.10     66.50 o 
  22   0   4        1.97       27.90     44.70 o 
 -23   1   4       69.05       75.44     36.11 o 
 -21   1   4      854.29      969.31     48.23 o 
 -19   1   4      144.41      163.92     21.62 o 
 -17   1   4      503.97      491.58     24.75 o 
 -15   1   4     4559.77     4563.89    121.97 o 
 -13   1   4     2379.55     2263.41     38.81 o 
 -11   1   4     5525.04     5851.84     93.09 o 
  -9   1   4     1135.14     1192.23     23.40 o 
  -7   1   4     7320.83     7402.41     96.93 o 
  -5   1   4     6818.27     7220.24    132.77 o 
  -3   1   4     7979.65     8261.76     88.82 o 
  -1   1   4    13826.06    13867.56    153.09 o 
   1   1   4     6066.59     6208.23     74.42 o 
   3   1   4    14592.37    13852.50    176.34 o 
   5   1   4     5105.15     5150.54     71.84 o 
   7   1   4      906.51      959.94     20.95 o 
   9   1   4     3715.89     3901.26     47.01 o 
  11   1   4     1829.68     1749.59     26.76 o 
  13   1   4      996.71      923.27     26.33 o 
  15   1   4      131.29      156.10     18.91 o 
  17   1   4      180.76      224.27     23.01 o 
  19   1   4      353.96      358.34     30.14 o 
  21   1   4      585.26      656.50     45.63 o 
  23   1   4       74.62       76.71     36.15 o 
 -22   2   4       85.62       96.85     34.17 o 
 -20   2   4       44.29       58.00     21.02 o 
 -18   2   4     2756.02     2580.61     78.58 o 
 -16   2   4      135.96      144.26     18.02 o 
 -14   2   4     1590.61     1472.04     32.17 o 
 -12   2   4     1820.85     1826.01     33.71 o 
 -10   2   4      455.13      472.52     13.45 o 
  -8   2   4     8178.87     8191.44     81.31 o 
  -6   2   4      231.73      344.73      9.93 o 
  -4   2   4     3797.94     4281.95     51.60 o 
  -2   2   4     2483.24     2085.39     36.04 o 
   0   2   4     1126.41     1132.94     22.46 o 
   2   2   4     6412.05     6322.77     79.24 o 
   4   2   4     8321.73     8939.27    159.39 o 
   6   2   4      630.48      697.79     12.48 o 
   8   2   4      305.30      264.53      9.23 o 
  10   2   4     1817.79     2012.10     28.17 o 
  12   2   4      254.44      270.14     11.26 o 
  14   2   4     2436.90     2240.85     58.15 o 
  16   2   4      859.62      826.49     34.97 o 
  18   2   4      435.28      427.53     30.71 o 
  20   2   4      569.77      567.64     42.24 o 
  22   2   4      200.62      249.06     41.45 o 
 -21   3   4      400.88      405.41     37.69 o 
 -19   3   4      493.40      459.49     28.12 o 
 -17   3   4      739.44      727.98     30.01 o 
 -15   3   4      549.80      605.28     25.84 o 
 -13   3   4     3251.70     3042.40     55.99 o 
 -11   3   4     1013.36      967.25     28.52 o 
  -9   3   4     1643.50     1679.62     31.20 o 
  -7   3   4     1910.76     1787.77     22.41 o 
  -5   3   4      567.31      610.87     12.40 o 
  -3   3   4      341.10      291.20      8.68 o 
  -1   3   4     1592.66     1574.99     21.05 o 
   1   3   4    13719.94    13751.01    141.86 o 
   3   3   4     8670.24     9677.21     98.65 o 
   5   3   4     2642.72     3024.55     37.83 o 
   7   3   4     3175.59     2895.32     52.46 o 
   9   3   4     3698.76     3813.84     67.81 o 
  11   3   4       93.32      123.91     10.36 o 
  13   3   4     2556.89     2241.79     34.43 o 
  15   3   4      502.59      445.90     27.17 o 
  17   3   4      713.33      665.39     34.02 o 
  19   3   4      428.26      436.55     35.30 o 
  21   3   4      172.79      210.98     37.19 o 
 -20   4   4      593.86      642.05     41.73 o 
 -18   4   4      153.02      127.60     21.66 o 
 -16   4   4     1217.22     1131.50     44.74 o 
 -14   4   4     1150.23      980.89     27.60 o 
 -12   4   4      744.03      661.74     20.72 o 
 -10   4   4      660.26      614.14     16.36 o 
  -8   4   4      450.77      391.86     12.11 o 
  -6   4   4     1201.91     1194.96     20.78 o 
  -4   4   4     1172.78     1069.28     19.04 o 
  -2   4   4      258.48      238.06     10.07 o 
   0   4   4     1258.77     1191.80     20.41 o 
   2   4   4      246.79      249.02     10.11 o 
   4   4   4      304.44      339.58     11.29 o 
   6   4   4     2404.51     2174.14     38.61 o 
   8   4   4      543.79      548.75     18.49 o 
  10   4   4      275.77      281.48     14.05 o 
  12   4   4      550.54      489.72     18.16 o 
  14   4   4      607.50      556.52     28.09 o 
  16   4   4     1161.82     1079.94     54.83 o 
  18   4   4      299.45      264.53     40.93 o 
  20   4   4       40.52       20.23     32.32 o 
 -19   5   4      299.92      253.97     47.59 o 
 -17   5   4      137.22      105.23     36.94 o 
 -15   5   4      288.80      276.24     35.84 o 
 -13   5   4      918.37      952.22     39.43 o 
 -11   5   4     1615.62     1503.71     41.52 o 
  -9   5   4      168.70      170.95     13.13 o 
  -7   5   4      822.93      807.34     20.62 o 
  -5   5   4     6039.09     6009.43     95.00 o 
  -3   5   4     3029.47     2988.60     54.71 o 
  -1   5   4      721.93      689.09     17.71 o 
   1   5   4     2010.48     1939.64     30.67 o 
   3   5   4      257.57      259.51     12.47 o 
   5   5   4      493.08      502.79     16.00 o 
   7   5   4       97.23      121.25     13.36 o 
   9   5   4     1472.87     1432.54     32.58 o 
  11   5   4      287.83      277.96     17.72 o 
  13   5   4      729.25      640.60     26.98 o 
  15   5   4      440.87      390.32     31.88 o 
  17   5   4       64.45      108.22     38.27 o 
 -16   6   4      251.96      243.52     49.45 o 
 -14   6   4      495.10      497.58     54.86 o 
 -12   6   4      765.58      689.42     48.51 o 
 -10   6   4      431.03      393.00     20.98 o 
  -8   6   4      681.06      657.33     23.51 o 
  -6   6   4      496.94      482.48     19.40 o 
  -4   6   4      470.36      462.88     17.85 o 
  -2   6   4      102.60      122.09     12.59 o 
   0   6   4     1807.49     1610.21     30.75 o 
   2   6   4      135.44      134.55     13.28 o 
   4   6   4       45.62       55.78     12.18 o 
   6   6   4     3615.88     3560.34     75.00 o 
   8   6   4      212.33      202.68     18.27 o 
  10   6   4       10.11       21.63     15.44 o 
  12   6   4      511.94      484.33     25.43 o 
  14   6   4      142.78      132.50     31.04 o 
 -11   7   4      812.19      863.12     66.67 o 
  -9   7   4       87.35       83.99     21.52 o 
  -7   7   4      424.83      440.63     24.54 o 
  -5   7   4      254.56      296.57     20.44 o 
  -3   7   4      542.38      534.22     22.82 o 
  -1   7   4      176.49      194.74     17.01 o 
   1   7   4      358.61      365.61     21.99 o 
   3   7   4      427.44      382.35     21.52 o 
   5   7   4      237.70      255.61     22.23 o 
   7   7   4       21.18       29.91     22.40 o 
   9   7   4      303.87      251.27     29.53 o 
  11   7   4      348.82      363.43     34.78 o 
   0   8   4      852.35      869.04     46.88 o 
 -24   0   5       12.06        7.41     52.89 o 
 -22   0   5       85.88       35.06     46.97 o 
 -20   0   5      197.96      282.15     45.62 o 
 -18   0   5      223.85      249.80     27.29 o 
 -16   0   5      319.71      358.27     26.81 o 
 -14   0   5     1427.65     1552.26     63.95 o 
 -12   0   5     1667.04     1810.93     50.52 o 
 -10   0   5      107.38      182.03     16.64 o 
  -8   0   5     2755.21     2337.38     77.83 o 
  -6   0   5      627.34      643.83     52.31 o 
  -4   0   5        0.76       13.50     10.43 o 
  -2   0   5      271.43      278.96     14.80 o 
   0   0   5      547.85      572.92     20.30 o 
   2   0   5       84.71       75.51      7.40 o 
   4   0   5      915.02      925.26     29.61 o 
   6   0   5     1100.32     1085.08     28.24 o 
   8   0   5     1633.26     1667.38     34.51 o 
  10   0   5     2749.21     3102.72     81.42 o 
  12   0   5      452.44      437.27     20.45 o 
  14   0   5       34.66       35.01     16.75 o 
  16   0   5      137.82      141.97     27.76 o 
  18   0   5      764.36      901.78     55.62 o 
  20   0   5        1.67        1.84     31.33 o 
  22   0   5      264.74      286.17     59.10 o 
 -23   1   5      219.78      262.77     44.94 o 
 -21   1   5      298.18      305.33     32.97 o 
 -19   1   5      148.76      156.60     21.47 o 
 -17   1   5      670.70      581.11     23.35 o 
 -15   1   5       86.12       83.50     14.09 o 
 -13   1   5      290.72      288.56     15.45 o 
 -11   1   5       35.09       27.02      9.51 o 
  -9   1   5      618.95      682.87     19.42 o 
  -7   1   5      189.70      193.92      8.98 o 
  -5   1   5     8754.55     8797.95    106.96 o 
  -3   1   5     6261.99     6506.86     87.03 o 
  -1   1   5    11971.71    12548.29    140.71 o 
   1   1   5     1059.27     1194.10     26.26 o 
   3   1   5    26854.31    26797.89    336.79 o 
   5   1   5    15143.06    15349.13    266.22 o 
   7   1   5     1655.63     1714.90     25.61 o 
   9   1   5     7342.25     7975.47     97.76 o 
  11   1   5      244.48      291.00     11.98 o 
  13   1   5      199.35      233.29     12.11 o 
  15   1   5     5979.42     5973.03    123.37 o 
  17   1   5     2297.48     2386.14     64.81 o 
  19   1   5      116.83      106.79     22.90 o 
  21   1   5      346.37      401.27     45.97 o 
 -22   2   5      350.56      414.68     47.11 o 
 -20   2   5     2224.41     2311.90     84.36 o 
 -18   2   5      336.77      336.54     24.55 o 
 -16   2   5     3325.77     3265.53     64.77 o 
 -14   2   5     4690.44     4482.96     67.38 o 
 -12   2   5     1017.44      971.71     24.81 o 
 -10   2   5     1082.74     1113.02     20.76 o 
  -8   2   5     5806.76     5726.38     77.69 o 
  -6   2   5     6156.28     6835.86    116.91 o 
  -4   2   5     6105.35     6162.10     64.25 o 
  -2   2   5     3958.25     3548.65     44.15 o 
   0   2   5      396.71      546.07     17.48 o 
   2   2   5     1736.66     1560.32     27.09 o 
   4   2   5       62.74       80.53      5.95 o 
   6   2   5      718.15      732.53     15.04 o 
   8   2   5     1320.95     1375.12     21.05 o 
  10   2   5      989.31      982.26     18.47 o 
  12   2   5      709.46      780.45     19.71 o 
  14   2   5     2410.31     2125.11     48.52 o 
  16   2   5     1541.77     1558.25     48.03 o 
  18   2   5      376.15      394.38     29.46 o 
  20   2   5       24.60       33.34     24.93 o 
  22   2   5      663.56      638.53     53.19 o 
 -21   3   5        6.46       11.01     25.59 o 
 -19   3   5      778.07      771.71     34.11 o 
 -17   3   5      578.94      529.89     27.39 o 
 -15   3   5      562.57      560.18     23.74 o 
 -13   3   5      213.31      210.13     16.64 o 
 -11   3   5      718.72      745.52     20.47 o 
  -9   3   5     1117.09     1138.40     21.88 o 
  -7   3   5     3576.70     3694.49     46.80 o 
  -5   3   5      520.55      530.89     11.84 o 
  -3   3   5      991.98     1130.65     17.00 o 
  -1   3   5     9254.02     9624.11     94.37 o 
   1   3   5     3411.37     3796.65     65.58 o 
   3   3   5     1098.29     1067.58     24.44 o 
   5   3   5      156.96      121.58      7.39 o 
   7   3   5     3391.56     3366.01     44.85 o 
   9   3   5      128.35      137.51      9.79 o 
  11   3   5     2376.97     2182.79     34.76 o 
  13   3   5       20.70       21.71      8.98 o 
  15   3   5      264.08      268.45     24.01 o 
  17   3   5      428.59      465.70     33.12 o 
  19   3   5      752.70      820.56     66.09 o 
  21   3   5      417.25      478.18     58.29 o 
 -20   4   5      206.64      216.42     33.74 o 
 -18   4   5     1316.20     1256.26     47.03 o 
 -16   4   5      508.12      510.52     29.82 o 
 -14   4   5     3235.44     2851.79    106.58 o 
 -12   4   5      543.44      506.21     18.87 o 
 -10   4   5      272.17      251.37     11.92 o 
  -8   4   5     2119.02     2117.57     31.93 o 
  -6   4   5     1495.42     1542.66     24.94 o 
  -4   4   5      808.40      766.46     16.46 o 
  -2   4   5      488.83      520.02     13.70 o 
   0   4   5     2582.45     2455.38     32.94 o 
   2   4   5      956.59     1014.64     19.31 o 
   4   4   5      325.98      347.84     11.49 o 
   6   4   5     3948.04     3952.86     56.12 o 
   8   4   5      390.22      418.50     16.18 o 
  10   4   5      400.63      387.36     15.99 o 
  12   4   5     2864.97     2686.78     45.74 o 
  14   4   5      976.49      911.13     35.57 o 
  16   4   5        0.79        0.25     20.61 o 
  18   4   5      441.16      411.19     49.12 o 
 -17   5   5        2.55       -4.10     36.71 o 
 -15   5   5      288.42      240.63     35.76 o 
 -13   5   5      563.49      521.90     28.94 o 
 -11   5   5      948.20      935.18     33.56 o 
  -9   5   5     1203.99     1139.66     25.45 o 
  -7   5   5      902.40     1001.29     23.03 o 
  -5   5   5      284.75      315.81     13.84 o 
  -3   5   5     2667.98     2720.86     37.47 o 
  -1   5   5     1015.18      933.79     20.89 o 
   1   5   5     1332.50     1232.55     25.20 o 
   3   5   5     1464.80     1286.26     29.69 o 
   5   5   5      474.92      489.27     23.12 o 
   7   5   5      534.60      542.59     20.41 o 
   9   5   5        4.17        5.70     11.74 o 
  11   5   5      455.00      468.37     21.33 o 
  13   5   5      915.27      833.49     29.74 o 
  15   5   5      573.22      543.47     40.20 o 
  17   5   5      466.37      496.82     58.42 o 
 -16   6   5      428.63      436.74     56.89 o 
 -14   6   5      436.97      453.42     49.44 o 
 -12   6   5       89.41       81.91     22.53 o 
 -10   6   5     1002.80      989.47     31.38 o 
  -8   6   5      111.39      116.96     14.80 o 
  -6   6   5       43.13       67.92     13.57 o 
  -4   6   5      330.41      334.63     16.85 o 
  -2   6   5     4283.39     4111.26     55.04 o 
   0   6   5     2201.63     2050.08     37.60 o 
   2   6   5      659.93      657.79     20.27 o 
   4   6   5      210.11      173.40     16.17 o 
   6   6   5       70.57       70.99     15.74 o 
   8   6   5       33.73       61.80     15.56 o 
  10   6   5      504.26      460.92     23.88 o 
  12   6   5      227.76      212.44     20.89 o 
  14   6   5      309.01      361.59     36.25 o 
 -11   7   5     1187.28     1202.36    126.31 o 
  -9   7   5      138.74      137.86     22.90 o 
  -7   7   5      676.19      694.99     29.09 o 
  -5   7   5      186.26      179.05     18.43 o 
  -3   7   5      131.24      146.09     17.67 o 
  -1   7   5      377.41      370.40     20.79 o 
   1   7   5      586.29      536.00     23.24 o 
   3   7   5      117.85      114.10     18.44 o 
   5   7   5      576.46      589.53     34.25 o 
   7   7   5      660.00      591.44     37.72 o 
   9   7   5      490.23      495.56     36.00 o 
 -24   0   6      403.30      452.12     75.30 o 
 -22   0   6      183.55      208.81     59.10 o 
 -20   0   6      318.83      242.44     42.84 o 
 -18   0   6      218.00      231.41     28.25 o 
 -16   0   6      683.48      669.57     34.47 o 
 -14   0   6      631.59      621.30     30.18 o 
 -12   0   6     1924.03     2087.72    104.45 o 
 -10   0   6      607.26      682.99     51.86 o 
  -8   0   6      308.42      404.98     21.47 o 
  -6   0   6      516.65      574.37     26.39 o 
  -4   0   6     7177.95     8513.20    302.19 o 
  -2   0   6       15.56        0.64     17.27 o 
   0   0   6    12708.08    13038.12    214.49 o 
   2   0   6     2096.59     1986.62     40.51 o 
   4   0   6     7596.47     7396.30    102.89 o 
   6   0   6     8294.63     9077.92    239.90 o 
   8   0   6     3007.07     3161.87     58.68 o 
  10   0   6     2964.92     2791.37     55.70 o 
  12   0   6      561.52      658.45     24.76 o 
  14   0   6      442.54      444.31     22.66 o 
  16   0   6     1379.76     1294.13     61.07 o 
  18   0   6        7.86        8.93     27.05 o 
  20   0   6        0.40        1.53     33.22 o 
  22   0   6      194.24      153.01     52.07 o 
 -23   1   6      140.15      145.73     39.30 o 
 -21   1   6      603.71      690.13     37.14 o 
 -19   1   6       40.31       35.33     19.14 o 
 -17   1   6      110.93      109.90     16.70 o 
 -15   1   6     2133.40     2046.09     43.01 o 
 -13   1   6      378.49      344.23     16.80 o 
 -11   1   6     3092.38     3205.39     47.68 o 
  -9   1   6     6868.99     7271.44    109.93 o 
  -7   1   6     4061.02     3936.25     73.47 o 
  -5   1   6     2090.74     2021.30     40.07 o 
  -3   1   6    35304.99    35343.83    489.45 o 
  -1   1   6     2234.41     2361.83     33.91 o 
   1   1   6      783.67      822.59     16.14 o 
   3   1   6     5637.67     5185.80     71.63 o 
   5   1   6     8239.25     7911.38     99.80 o 
   7   1   6     4535.56     4442.77     62.22 o 
   9   1   6     1159.60     1218.39     20.89 o 
  11   1   6     3935.30     4051.29     66.11 o 
  13   1   6     2931.47     2935.03     45.50 o 
  15   1   6       11.39       18.65     15.43 o 
  17   1   6     2436.54     2398.72     65.25 o 
  19   1   6      476.51      497.38     33.26 o 
  21   1   6      479.10      580.56     48.66 o 
 -22   2   6      250.90      294.45     36.43 o 
 -20   2   6      817.34      817.88     36.37 o 
 -18   2   6      354.43      376.32     25.59 o 
 -16   2   6      851.84      832.87     27.70 o 
 -14   2   6     1444.57     1423.63     32.47 o 
 -12   2   6     2512.77     2558.69     42.92 o 
 -10   2   6      246.15      253.71     11.02 o 
  -8   2   6     5124.66     5318.18     58.93 o 
  -6   2   6     2109.22     2259.54     44.98 o 
  -4   2   6     4360.21     4549.90     46.13 o 
  -2   2   6      163.30      165.83      9.04 o 
   0   2   6    16090.36    16508.02    179.29 o 
   2   2   6     2709.34     2898.20     56.93 o 
   4   2   6     3691.75     3723.85     47.63 o 
   6   2   6     5457.46     5768.65     65.01 o 
   8   2   6     2241.34     2195.57     29.06 o 
  10   2   6    12793.27    12616.02    141.53 o 
  12   2   6    10438.22     9448.58    120.26 o 
  14   2   6     2174.79     2053.87     54.11 o 
  16   2   6      440.93      450.80     27.51 o 
  18   2   6     1091.52     1128.57     43.92 o 
  20   2   6      180.40      246.54     34.94 o 
 -21   3   6     1431.70     1529.70     64.11 o 
 -19   3   6      740.11      753.68     34.67 o 
 -17   3   6      651.64      724.83     31.75 o 
 -15   3   6     1735.15     1508.52     37.92 o 
 -13   3   6      281.76      276.03     17.83 o 
 -11   3   6       70.80       93.62     11.01 o 
  -9   3   6       49.46       33.73      7.63 o 
  -7   3   6      253.12      278.91      9.40 o 
  -5   3   6      328.95      331.58      9.75 o 
  -3   3   6    10928.12    11385.32    112.31 o 
  -1   3   6      936.43     1052.30     17.25 o 
   1   3   6     1724.84     1631.26     25.12 o 
   3   3   6     1401.18     1323.03     21.77 o 
   5   3   6      254.26      304.89     10.82 o 
   7   3   6     2600.44     2635.35     46.04 o 
   9   3   6      161.43      150.43     10.24 o 
  11   3   6     4145.66     3840.01     55.31 o 
  13   3   6      558.34      533.44     21.18 o 
  15   3   6       46.35       65.19     22.46 o 
  17   3   6      114.30      140.89     28.05 o 
  19   3   6      501.70      523.01     57.95 o 
 -20   4   6      440.82      425.10     52.49 o 
 -18   4   6       16.35        2.49     30.64 o 
 -16   4   6      300.61      286.05     34.70 o 
 -14   4   6      157.59      134.88     19.13 o 
 -12   4   6       72.75       76.05     16.39 o 
 -10   4   6     3088.10     2914.07     86.83 o 
  -8   4   6      227.59      224.79     12.15 o 
  -6   4   6     3248.92     3216.17     40.55 o 
  -4   4   6     1026.75      970.68     19.15 o 
  -2   4   6      167.23      179.71     10.10 o 
   0   4   6     3234.74     3220.85     43.72 o 
   2   4   6     1496.31     1472.29     24.08 o 
   4   4   6     1733.01     1596.34     25.11 o 
   6   4   6      535.08      570.49     17.73 o 
   8   4   6      538.91      543.95     18.57 o 
  10   4   6       90.74      106.15     12.29 o 
  12   4   6     2215.22     2061.94     38.96 o 
  14   4   6       29.12       30.19     15.00 o 
  16   4   6     1780.24     1830.36     78.27 o 
  18   4   6      172.63      142.38     37.72 o 
 -17   5   6       78.29       82.40     41.73 o 
 -15   5   6      471.46      430.74     30.04 o 
 -13   5   6      244.41      236.31     23.53 o 
 -11   5   6     2299.86     2111.11     51.71 o 
  -9   5   6      491.39      501.07     18.60 o 
  -7   5   6     3864.64     3905.71     74.69 o 
  -5   5   6     6070.97     6191.56     96.87 o 
  -3   5   6     4908.63     4851.63     58.24 o 
  -1   5   6     2425.72     2365.65     36.21 o 
   1   5   6     1621.79     1682.88     29.06 o 
   3   5   6      415.51      422.00     15.15 o 
   5   5   6     1051.74     1070.75     32.24 o 
   7   5   6       71.54       86.59     12.67 o 
   9   5   6      199.46      154.77     15.23 o 
  11   5   6      186.76      168.02     16.45 o 
  13   5   6      500.15      457.92     22.66 o 
  15   5   6      229.33      249.44     42.34 o 
  17   5   6       23.70       28.76     34.89 o 
 -14   6   6      306.54      397.62     55.08 o 
 -12   6   6      792.99      788.02     40.91 o 
 -10   6   6     1092.03     1037.72     35.03 o 
  -8   6   6      149.54      122.36     15.06 o 
  -6   6   6     1145.70     1206.64     30.04 o 
  -4   6   6      110.80      137.98     15.01 o 
  -2   6   6      954.07      893.50     22.85 o 
   0   6   6      304.71      283.15     15.55 o 
   2   6   6      743.88      705.16     22.04 o 
   4   6   6     1899.87     1771.32     41.18 o 
   6   6   6      804.95      765.28     27.34 o 
   8   6   6      116.48       85.89     17.38 o 
  10   6   6      238.88      228.69     20.29 o 
  12   6   6      130.07      123.08     19.60 o 
  14   6   6       94.81       82.28     28.63 o 
 -11   7   6     1067.49     1059.72     50.61 o 
  -9   7   6      692.16      654.59     35.64 o 
  -7   7   6      524.43      531.82     30.84 o 
  -5   7   6       39.53       61.56     17.24 o 
  -3   7   6      799.44      848.03     27.48 o 
  -1   7   6      560.38      584.00     24.61 o 
   1   7   6      182.27      192.14     16.97 o 
   3   7   6       55.22       52.01     16.26 o 
   5   7   6      502.02      521.39     36.37 o 
   7   7   6      724.52      744.06     39.72 o 
   9   7   6      416.24      414.90     33.59 o 
 -22   0   7      181.90      295.90     59.87 o 
 -20   0   7       72.36       94.30     29.92 o 
 -18   0   7       36.35        5.11     22.53 o 
 -16   0   7     4041.82     4061.63    113.71 o 
 -14   0   7       19.52        8.67     17.04 o 
 -12   0   7      934.98      841.98     48.20 o 
 -10   0   7     5008.52     5377.94    163.88 o 
  -8   0   7      231.18      219.94     17.65 o 
  -6   0   7     2520.20     2673.58     75.22 o 
  -4   0   7     1381.62     1614.28     62.38 o 
  -2   0   7    23190.68    24028.06    742.73 o 
   0   0   7        1.26       -2.75     11.53 o 
   2   0   7      118.82      121.72     11.93 o 
   4   0   7     6010.27     6255.29    102.08 o 
   6   0   7    17256.61    19120.10    421.16 o 
   8   0   7     4039.04     4175.52     75.39 o 
  10   0   7      185.86      200.98     15.00 o 
  12   0   7        0.03        7.34     11.73 o 
  14   0   7        0.06       -1.81     12.89 o 
  16   0   7      215.53      243.47     31.90 o 
  18   0   7       58.73       53.79     28.88 o 
  20   0   7       59.10       67.45     35.55 o 
  22   0   7      135.89      166.59     56.57 o 
 -23   1   7      602.13      563.01     55.87 o 
 -21   1   7      631.90      588.24     36.30 o 
 -19   1   7       38.88       39.53     18.29 o 
 -17   1   7      317.78      313.11     20.47 o 
 -15   1   7       25.35       18.16     13.36 o 
 -13   1   7     2356.45     2517.79     55.51 o 
 -11   1   7      626.63      686.61     20.44 o 
  -9   1   7     1915.74     2038.42     33.50 o 
  -7   1   7     6192.87     6910.44    137.41 o 
  -5   1   7    21772.36    22399.27    248.28 o 
  -3   1   7     3347.33     3641.33     66.12 o 
  -1   1   7      408.57      372.23     13.23 o 
   1   1   7     5176.71     5061.30     67.76 o 
   3   1   7     4809.90     4831.56     60.11 o 
   5   1   7     4948.56     5085.58     59.60 o 
   7   1   7     5721.01     5598.68     88.41 o 
   9   1   7     1347.68     1447.68     24.71 o 
  11   1   7      120.33      125.36     10.20 o 
  13   1   7     2441.29     2213.48     36.98 o 
  15   1   7     1072.73     1081.31     37.84 o 
  17   1   7      220.30      193.21     23.27 o 
  19   1   7      515.14      619.95     36.26 o 
  21   1   7      453.45      470.05     45.08 o 
 -22   2   7     1859.69     1860.23    106.48 o 
 -20   2   7     1760.09     1767.24     56.04 o 
 -18   2   7      441.72      428.02     25.06 o 
 -16   2   7      102.41      124.27     16.61 o 
 -14   2   7      666.20      629.33     22.64 o 
 -12   2   7     2542.50     2443.57     42.01 o 
 -10   2   7     2138.52     2172.87     46.20 o 
  -8   2   7     3237.50     3258.12     46.65 o 
  -6   2   7     4819.82     5228.50     76.83 o 
  -4   2   7     2081.90     2283.64     27.01 o 
  -2   2   7    17307.95    17838.11    183.66 o 
   0   2   7     2754.17     3157.24     35.74 o 
   2   2   7    15373.81    16211.47    249.13 o 
   4   2   7    11813.36    12539.69    143.60 o 
   6   2   7      154.41      173.92      8.30 o 
   8   2   7      512.89      423.45     12.15 o 
  10   2   7      796.69      794.23     19.19 o 
  12   2   7     3074.63     2885.10     67.96 o 
  14   2   7      648.54      576.12     19.03 o 
  16   2   7      355.55      423.62     31.53 o 
  18   2   7      156.74      128.99     24.84 o 
  20   2   7      351.89      387.40     42.15 o 
 -21   3   7      420.33      430.28     61.87 o 
 -19   3   7      176.18      177.55     23.88 o 
 -17   3   7     1135.91     1074.32     34.75 o 
 -15   3   7     1273.32     1192.00     32.31 o 
 -13   3   7     1154.79     1126.39     35.16 o 
 -11   3   7      287.29      302.30     14.41 o 
  -9   3   7     4185.53     4094.56     81.56 o 
  -7   3   7      233.25      238.38      9.31 o 
  -5   3   7      255.51      275.78      9.41 o 
  -3   3   7      508.33      594.00     13.52 o 
  -1   3   7     2390.05     2588.75     31.04 o 
   1   3   7     4954.73     4949.28     58.77 o 
   3   3   7     1138.90     1124.34     20.10 o 
   5   3   7      596.95      647.97     21.33 o 
   7   3   7      780.31      820.72     20.30 o 
   9   3   7       56.28       51.54      9.17 o 
  11   3   7      775.11      751.45     22.36 o 
  13   3   7      202.42      205.05     15.21 o 
  15   3   7      250.57      280.40     30.85 o 
  17   3   7      130.33      104.31     27.88 o 
  19   3   7      343.90      319.30     48.22 o 
 -20   4   7      262.43      266.89     50.83 o 
 -18   4   7      505.31      474.23     43.95 o 
 -16   4   7      792.80      827.13     48.84 o 
 -14   4   7     1276.95     1240.35     45.73 o 
 -12   4   7      135.64      111.25     17.43 o 
 -10   4   7      897.41      940.27     35.40 o 
  -8   4   7      471.56      435.26     15.39 o 
  -6   4   7     9281.94     9292.37    101.60 o 
  -4   4   7     1489.00     1409.03     23.68 o 
  -2   4   7      207.01      187.39      9.89 o 
   0   4   7     2030.61     1934.56     28.96 o 
   2   4   7     2149.11     2258.92     36.58 o 
   4   4   7     3094.80     3005.44     56.27 o 
   6   4   7     1099.34     1116.18     25.15 o 
   8   4   7      544.03      560.57     19.06 o 
  10   4   7      232.08      266.85     15.66 o 
  12   4   7     1462.90     1358.85     32.15 o 
  14   4   7      202.85      202.62     20.12 o 
  16   4   7      161.09      157.17     30.19 o 
  18   4   7       12.69       15.21     32.10 o 
 -17   5   7       82.27      126.85     44.87 o 
 -15   5   7      807.94      707.20     35.60 o 
 -13   5   7      379.42      343.89     25.09 o 
 -11   5   7     1178.50     1178.55     67.28 o 
  -9   5   7      381.33      360.60     20.12 o 
  -7   5   7      422.22      418.34     16.83 o 
  -5   5   7     1231.51     1160.93     25.44 o 
  -3   5   7     2434.39     2363.30     35.34 o 
  -1   5   7     1783.52     1695.48     28.44 o 
   1   5   7     3642.03     3423.16     47.31 o 
   3   5   7       85.42       73.14     11.89 o 
   5   5   7      392.67      428.37     19.23 o 
   7   5   7      138.49      145.63     14.43 o 
   9   5   7      437.06      417.14     19.98 o 
  11   5   7      395.25      392.23     20.49 o 
  13   5   7       62.01       45.07     15.48 o 
  15   5   7      337.55      392.25     53.10 o 
 -14   6   7       16.15        8.25     25.00 o 
 -12   6   7       57.11       43.35     24.15 o 
 -10   6   7      822.85      833.04     48.71 o 
  -8   6   7      399.51      434.57     20.89 o 
  -6   6   7      299.39      289.61     18.29 o 
  -4   6   7     1795.18     1753.88     33.37 o 
  -2   6   7     1024.06      996.68     24.55 o 
   0   6   7     1069.78     1049.47     24.89 o 
   2   6   7      156.53      142.71     16.35 o 
   4   6   7      292.26      326.13     19.70 o 
   6   6   7     1361.59     1321.50     35.79 o 
   8   6   7     1283.92     1315.22     38.98 o 
  10   6   7       65.12       93.47     18.20 o 
  12   6   7       85.37       95.86     21.21 o 
 -11   7   7      581.38      515.76     55.73 o 
  -9   7   7      221.39      207.52     30.43 o 
  -7   7   7        3.45        1.41     19.07 o 
  -5   7   7      240.85      249.72     20.81 o 
  -3   7   7     1149.45     1158.53     33.54 o 
  -1   7   7      169.17      178.77     17.45 o 
   1   7   7       61.60       84.33     16.92 o 
   3   7   7      233.59      236.86     24.77 o 
   5   7   7      237.20      224.05     25.13 o 
   7   7   7     1616.36     1662.17     67.04 o 
   9   7   7      985.99      971.25     46.24 o 
 -22   0   8      155.22      248.28     58.72 o 
 -20   0   8       78.26       64.98     28.27 o 
 -18   0   8      556.60      567.95     36.85 o 
 -16   0   8      698.16      658.09     50.58 o 
 -14   0   8      173.75      235.53     23.78 o 
 -12   0   8        1.84        2.31     16.15 o 
 -10   0   8     1048.85     1118.49     43.12 o 
  -8   0   8     2264.42     1949.86     74.01 o 
  -6   0   8      135.50      177.54     13.48 o 
  -4   0   8     7111.49     6985.71    125.63 o 
  -2   0   8     3561.83     3502.49     68.77 o 
   0   0   8        3.19       -1.18     12.28 o 
   2   0   8        0.01       -6.09     14.29 o 
   4   0   8      598.93      476.75     17.50 o 
   6   0   8    10670.33    10549.43    599.03 o 
   8   0   8        1.52        5.05      8.96 o 
  10   0   8      309.78      256.85     16.19 o 
  12   0   8     1968.86     1816.02     44.88 o 
  14   0   8      122.20      158.45     17.74 o 
  16   0   8      721.76      729.81     47.83 o 
  18   0   8      217.46      264.88     37.41 o 
  20   0   8      805.85      914.45     69.22 o 
 -23   1   8      195.63      208.04     43.68 o 
 -21   1   8      144.93      166.06     27.08 o 
 -19   1   8      353.82      309.84     23.97 o 
 -17   1   8       90.22      134.34     18.08 o 
 -15   1   8     1549.83     1779.09     38.82 o 
 -13   1   8      215.81      222.05     16.37 o 
 -11   1   8      369.46      393.22     16.73 o 
  -9   1   8     1923.80     2060.33     45.13 o 
  -7   1   8      524.67      535.63     15.23 o 
  -5   1   8     4492.03     4797.29     51.51 o 
  -3   1   8    13506.47    13712.72    164.67 o 
  -1   1   8     8680.60     8704.95    103.37 o 
   3   1   8     2871.26     2400.35     44.43 o 
   5   1   8      496.66      461.23     12.14 o 
   7   1   8     1613.83     1428.12     21.88 o 
   9   1   8     2909.55     2965.51     41.80 o 
  11   1   8     1002.10      996.30     21.75 o 
  13   1   8      116.96      133.83     11.96 o 
  15   1   8      787.21      706.60     27.43 o 
  17   1   8      284.93      266.89     25.35 o 
  19   1   8      257.89      279.58     29.34 o 
  21   1   8       82.29       83.74     31.43 o 
 -22   2   8      812.16      863.12     50.75 o 
 -20   2   8     1523.86     1429.92     47.94 o 
 -18   2   8       38.41       44.68     17.86 o 
 -16   2   8      603.52      580.19     24.67 o 
 -14   2   8      505.36      517.92     21.59 o 
 -12   2   8      645.30      620.46     20.97 o 
 -10   2   8     3397.42     3655.45     52.48 o 
  -8   2   8      310.59      420.20     12.90 o 
  -6   2   8     2068.10     2288.76     47.39 o 
  -4   2   8      642.81      719.78     14.04 o 
  -2   2   8    10622.94    11155.89    113.79 o 
   0   2   8      136.53      213.10      8.44 o 
   2   2   8      419.13      433.94     11.10 o 
   4   2   8     1853.42     1983.78     27.58 o 
   6   2   8      613.57      551.74     14.42 o 
   8   2   8     2202.51     2382.16     33.27 o 
  10   2   8     5498.24     5407.67     76.92 o 
  12   2   8     3475.48     3237.50     52.91 o 
  14   2   8       67.41       54.38     11.83 o 
  16   2   8      585.30      536.01     32.29 o 
  18   2   8      406.50      587.51     46.23 o 
  20   2   8     1192.26     1477.91     97.33 o 
 -21   3   8      683.35      677.71     46.25 o 
 -19   3   8     1107.89     1106.12     46.73 o 
 -17   3   8      619.56      619.43     29.08 o 
 -15   3   8       17.34       13.15     15.07 o 
 -13   3   8     1127.47      986.71     30.11 o 
 -11   3   8     1428.01     1346.65     31.45 o 
  -9   3   8     3768.95     3811.61     88.39 o 
  -7   3   8      517.87      483.12     14.13 o 
  -5   3   8     1877.15     1941.92     27.65 o 
  -3   3   8     3253.14     3658.83     49.13 o 
  -1   3   8      660.68      714.20     14.83 o 
   1   3   8     3988.99     4093.66     47.38 o 
   3   3   8      301.17      298.80     11.17 o 
   5   3   8      421.33      430.42     14.63 o 
   7   3   8     1007.61     1068.25     26.47 o 
   9   3   8      554.50      563.26     17.46 o 
  11   3   8     1803.07     1705.41     37.46 o 
  13   3   8      809.38      713.17     24.74 o 
  15   3   8      202.13      194.35     24.26 o 
  17   3   8        1.39        1.15     22.25 o 
  19   3   8       67.09       88.98     37.42 o 
 -20   4   8      502.46      557.66     62.25 o 
 -18   4   8      880.43      909.36     60.32 o 
 -16   4   8      812.32      767.42     41.08 o 
 -14   4   8     1732.56     1689.41     50.53 o 
 -12   4   8      360.14      315.33     22.14 o 
 -10   4   8     1740.56     1820.41     45.04 o 
  -8   4   8     2912.40     2767.05     39.14 o 
  -6   4   8      801.06      745.46     17.76 o 
  -4   4   8     5437.69     5639.82     64.11 o 
  -2   4   8      810.23      804.06     17.66 o 
   0   4   8      919.40      895.20     18.28 o 
   2   4   8      504.68      561.58     15.66 o 
   4   4   8      548.97      568.64     18.14 o 
   6   4   8      191.39      173.83     12.74 o 
   8   4   8     1156.38     1242.56     28.26 o 
  10   4   8     1235.33     1200.63     28.88 o 
  12   4   8     1469.54     1368.15     39.76 o 
  14   4   8      694.68      612.03     29.70 o 
  16   4   8      160.87      143.58     37.89 o 
  18   4   8      184.81      174.52     42.09 o 
 -17   5   8        7.33       -6.29     41.70 o 
 -15   5   8       86.49      112.38     25.10 o 
 -13   5   8     1182.91     1016.76     46.79 o 
 -11   5   8      608.94      589.06     29.24 o 
  -9   5   8       89.98      112.19     17.88 o 
  -7   5   8      716.85      762.58     20.75 o 
  -5   5   8     1448.77     1382.44     27.22 o 
  -3   5   8     3491.11     3418.02     46.09 o 
  -1   5   8      969.58      972.98     21.61 o 
   1   5   8      895.16      797.87     20.34 o 
   3   5   8     1585.56     1443.75     32.09 o 
   5   5   8     3179.28     3201.40     56.59 o 
   7   5   8      751.61      709.77     23.40 o 
   9   5   8      547.04      482.45     21.54 o 
  11   5   8      353.10      355.93     20.10 o 
  13   5   8      502.66      467.46     29.37 o 
  15   5   8     1058.71      981.33     63.31 o 
 -14   6   8       75.81       66.26     28.04 o 
 -12   6   8     1675.51     1620.10     75.43 o 
 -10   6   8      185.61      178.34     25.08 o 
  -8   6   8     1716.20     1722.60     36.81 o 
  -6   6   8       19.29       26.45     13.91 o 
  -4   6   8      305.81      336.12     17.45 o 
  -2   6   8     3215.29     3207.80     53.20 o 
   0   6   8      515.54      515.20     19.57 o 
   2   6   8      313.16      279.07     18.94 o 
   4   6   8     1125.45     1070.00     31.31 o 
   6   6   8      172.27      212.82     19.99 o 
   8   6   8      501.43      611.81     28.88 o 
  10   6   8      247.50      257.93     21.53 o 
  12   6   8      146.85      137.63     24.43 o 
  -9   7   8      416.97      393.59     34.77 o 
  -7   7   8      345.52      393.84     27.61 o 
  -5   7   8      162.14      184.14     21.91 o 
  -3   7   8      103.76      119.45     18.30 o 
  -1   7   8       21.52       55.09     16.13 o 
   1   7   8       55.72       87.35     20.71 o 
   3   7   8      378.57      388.00     29.54 o 
   5   7   8      587.47      589.55     35.78 o 
   7   7   8      195.82      255.39     28.72 o 
 -22   0   9      233.53      290.15     47.20 o 
 -20   0   9        9.50       22.78     28.89 o 
 -18   0   9     2011.51     2002.90     65.00 o 
 -16   0   9     3572.55     3974.24     93.69 o 
 -14   0   9      273.10      243.67     24.97 o 
 -12   0   9      146.54      160.46     20.71 o 
 -10   0   9     3184.36     2981.61    109.46 o 
  -8   0   9     1647.57     1610.82     60.34 o 
  -6   0   9        7.17       12.91     10.66 o 
  -4   0   9     1909.23     1966.42     62.62 o 
   0   0   9        0.23        7.14     12.99 o 
   2   0   9     1765.27     1724.79     36.86 o 
   4   0   9       40.23       76.47      9.91 o 
   6   0   9      601.11      609.35     19.58 o 
   8   0   9        8.79       19.73      9.50 o 
  10   0   9      328.58      327.40     18.10 o 
  12   0   9      128.22      121.90     15.87 o 
  14   0   9     1132.51      989.40     38.15 o 
  16   0   9       95.83       95.34     28.06 o 
  18   0   9      538.38      649.16     50.14 o 
  20   0   9        0.03       -5.70     38.49 o 
 -23   1   9       18.33       44.15     32.54 o 
 -21   1   9      706.89      746.68     35.49 o 
 -19   1   9     2540.66     2487.74     54.20 o 
 -17   1   9      140.04      142.71     18.65 o 
 -15   1   9      317.24      355.50     20.32 o 
 -13   1   9     1584.87     1593.38     45.24 o 
 -11   1   9     1324.46     1328.84     34.92 o 
  -9   1   9     2600.11     3036.10     88.75 o 
  -7   1   9       81.17       97.09      8.87 o 
  -5   1   9    18006.12    18039.74    209.23 o 
  -3   1   9     4799.77     5290.05     97.38 o 
  -1   1   9     8381.98     8820.85    133.60 o 
   1   1   9     1989.93     1837.72     25.00 o 
   3   1   9     1969.80     1752.02     39.81 o 
   5   1   9     3200.99     3433.73     58.74 o 
   7   1   9     1293.05     1224.79     21.74 o 
   9   1   9       38.49       40.15      8.22 o 
  11   1   9      943.31     1008.36     22.12 o 
  13   1   9     3171.73     2959.15     47.08 o 
  15   1   9       28.66       25.80     11.78 o 
  17   1   9      240.10      236.99     24.97 o 
  19   1   9      101.18      113.74     25.97 o 
  21   1   9      106.17      129.81     34.21 o 
 -22   2   9      408.13      454.44     42.76 o 
 -20   2   9       41.69       34.10     21.23 o 
 -18   2   9      368.93      334.45     23.94 o 
 -16   2   9      753.96      725.07     27.31 o 
 -14   2   9      402.15      371.14     19.94 o 
 -12   2   9     2576.28     2402.55     43.79 o 
 -10   2   9     1642.92     1553.21     29.04 o 
  -8   2   9     2020.64     2336.65     34.97 o 
  -6   2   9     7726.22     8396.42     88.82 o 
  -4   2   9     1978.16     1997.27     24.87 o 
  -2   2   9     7448.15     7723.62     92.91 o 
   0   2   9      605.72      613.25     13.63 o 
   2   2   9     5037.27     5352.78     56.78 o 
   4   2   9     2842.88     2826.05     43.01 o 
   6   2   9        0.66        4.29      6.38 o 
   8   2   9      986.38      908.10     21.79 o 
  10   2   9     1763.11     1813.17     36.59 o 
  12   2   9     2991.84     2844.65     52.46 o 
  14   2   9     1440.76     1386.62     39.51 o 
  16   2   9     1810.13     1854.89     97.57 o 
  18   2   9      421.46      531.86     45.98 o 
  20   2   9      491.65      476.98     58.97 o 
 -21   3   9     1752.88     1968.78     99.56 o 
 -19   3   9       61.25       55.43     33.34 o 
 -17   3   9      263.20      282.96     28.87 o 
 -15   3   9      510.92      471.40     31.09 o 
 -13   3   9      164.87      163.00     21.67 o 
 -11   3   9      113.13      124.74     16.67 o 
  -9   3   9      700.80      746.28     35.64 o 
  -7   3   9      825.94      883.29     22.12 o 
  -5   3   9      601.93      683.54     15.22 o 
  -3   3   9     3153.47     3274.30     38.73 o 
  -1   3   9      567.14      671.36     14.93 o 
   1   3   9     3869.99     4197.98     49.27 o 
   3   3   9      134.37      148.98      9.62 o 
   5   3   9      887.56      848.03     20.32 o 
   7   3   9     2497.62     2538.79     40.47 o 
   9   3   9      578.92      533.47     19.34 o 
  11   3   9      188.65      204.48     15.56 o 
  13   3   9      618.84      654.39     24.69 o 
  15   3   9      231.56      235.87     22.97 o 
  17   3   9      521.84      540.53     43.97 o 
  19   3   9      224.55      204.65     43.07 o 
 -20   4   9      335.94      340.69     53.30 o 
 -18   4   9      109.70      122.17     45.13 o 
 -16   4   9       32.67       44.63     24.76 o 
 -14   4   9      694.04      653.88     30.50 o 
 -12   4   9     1093.95      942.47     48.02 o 
 -10   4   9      876.03      840.95     35.12 o 
  -8   4   9     4584.99     4942.25     72.63 o 
  -6   4   9      268.01      300.27     12.70 o 
  -4   4   9       27.01       18.68      8.75 o 
  -2   4   9     2919.76     3017.86     39.06 o 
   0   4   9      836.84      795.60     17.80 o 
   2   4   9     4839.32     4705.54     66.52 o 
   4   4   9     1719.03     1809.06     35.35 o 
   6   4   9       52.46       72.30     11.25 o 
   8   4   9       37.76       34.41     10.66 o 
  10   4   9      576.33      587.61     21.12 o 
  12   4   9     2163.88     2084.13     51.84 o 
  14   4   9      316.10      265.76     21.76 o 
  16   4   9     1457.81     1444.69     91.59 o 
  18   4   9      272.06      298.00     50.23 o 
 -17   5   9       22.96       23.01     42.19 o 
 -15   5   9      878.91      836.57     45.93 o 
 -13   5   9      107.53       70.59     21.59 o 
 -11   5   9     1358.19     1285.59     52.82 o 
  -9   5   9     2249.26     2365.41     56.19 o 
  -7   5   9      309.16      318.82     15.69 o 
  -5   5   9      506.96      509.66     18.35 o 
  -3   5   9      208.33      220.65     13.53 o 
  -1   5   9      474.92      523.12     17.35 o 
   1   5   9      393.15      404.74     17.59 o 
   3   5   9      276.01      311.67     17.28 o 
   5   5   9       35.16       53.68     13.26 o 
   7   5   9      389.00      424.52     19.77 o 
   9   5   9      888.58      913.38     32.65 o 
  11   5   9      105.90      121.99     17.00 o 
  13   5   9      680.85      570.06     35.01 o 
  15   5   9       51.99       85.28     36.63 o 
 -14   6   9      498.02      518.41     40.18 o 
 -12   6   9      240.80      270.76     30.38 o 
 -10   6   9     1300.58     1310.93     56.43 o 
  -8   6   9        2.18        1.41     15.28 o 
  -6   6   9     1013.32     1041.72     28.46 o 
  -4   6   9      928.35      959.03     25.91 o 
  -2   6   9      435.71      488.06     19.58 o 
   0   6   9      373.13      401.57     20.32 o 
   2   6   9      329.31      307.62     19.03 o 
   4   6   9     1916.61     1943.71     55.17 o 
   6   6   9      539.16      489.66     24.73 o 
   8   6   9      148.75      154.99     20.40 o 
  10   6   9      687.77      602.26     31.89 o 
  12   6   9      489.54      525.39     34.07 o 
  -9   7   9       95.76       96.55     28.82 o 
  -7   7   9      277.46      297.46     26.08 o 
  -5   7   9      351.63      351.24     28.18 o 
  -3   7   9       28.20       57.19     19.46 o 
  -1   7   9      124.84      147.21     22.87 o 
   1   7   9      721.17      778.43     37.08 o 
   3   7   9      784.45      790.36     39.77 o 
   5   7   9      324.25      301.95     29.92 o 
   7   7   9      635.27      635.93     38.43 o 
 -22   0  10       51.22       34.59     40.17 o 
 -20   0  10        0.04        2.64     27.33 o 
 -18   0  10     2164.45     2290.00     71.14 o 
 -16   0  10      284.00      257.58     28.91 o 
 -14   0  10        3.12        8.92     18.78 o 
 -12   0  10      611.58      664.06     40.59 o 
 -10   0  10       78.02       89.31     17.66 o 
  -8   0  10      238.29      275.43     20.65 o 
  -6   0  10     2909.41     3314.40     98.45 o 
  -4   0  10      352.07      537.60     64.70 o 
  -2   0  10     4821.18     4803.06     92.32 o 
   0   0  10       26.54       40.88     11.06 o 
   2   0  10       30.17       42.44     11.73 o 
   4   0  10        0.42       21.20      9.82 o 
   6   0  10     1080.87     1081.57     27.64 o 
   8   0  10      812.87      677.29     30.94 o 
  10   0  10      122.78      133.33     14.76 o 
  12   0  10     1267.28     1402.26     39.54 o 
  14   0  10      658.26      601.45     28.97 o 
  16   0  10      409.95      391.76     37.86 o 
  18   0  10        2.22       10.77     29.51 o 
  20   0  10       36.26       30.17     40.72 o 
 -23   1  10       88.03       89.39     34.30 o 
 -21   1  10      610.25      645.73     36.25 o 
 -19   1  10      321.22      340.86     24.93 o 
 -17   1  10     1689.41     1659.64     41.45 o 
 -15   1  10      178.58      212.05     18.95 o 
 -13   1  10       41.88       33.39     13.09 o 
 -11   1  10     3888.64     3940.61    105.12 o 
  -9   1  10      389.23      393.62     16.15 o 
  -7   1  10      200.44      257.14     11.40 o 
  -5   1  10     2131.44     2048.17     35.98 o 
  -3   1  10     2219.76     2548.43     44.96 o 
  -1   1  10     9401.25     9422.13    100.63 o 
   1   1  10     2384.60     2374.90     29.16 o 
   3   1  10     1783.11     1602.44     26.06 o 
   5   1  10     2096.72     1922.43     40.23 o 
   7   1  10     1669.44     1540.53     32.91 o 
   9   1  10      631.29      680.93     17.40 o 
  11   1  10      490.37      524.07     16.83 o 
  13   1  10     1151.08     1204.58     26.91 o 
  15   1  10      433.49      419.14     18.48 o 
  17   1  10       70.71       92.56     23.54 o 
  19   1  10       35.52       62.77     28.93 o 
 -22   2  10      239.38      272.97     39.33 o 
 -20   2  10      852.42      802.40     38.23 o 
 -18   2  10      204.63      209.25     22.91 o 
 -16   2  10     1054.03      934.16     30.88 o 
 -14   2  10      218.05      231.81     17.67 o 
 -12   2  10      378.59      399.45     18.57 o 
 -10   2  10      834.43      799.72     31.50 o 
  -8   2  10      727.13      651.62     19.87 o 
  -6   2  10      263.42      302.75      9.93 o 
  -4   2  10     3851.43     4056.19     50.08 o 
  -2   2  10    11094.62    11427.13    105.34 o 
   0   2  10     1565.77     1854.26     27.18 o 
   2   2  10     1110.27     1259.10     20.15 o 
   4   2  10     2663.85     2760.93     36.30 o 
   6   2  10      141.36      134.15      9.46 o 
   8   2  10     1786.32     1591.86     51.18 o 
  10   2  10      328.59      355.87     17.17 o 
  12   2  10     1711.54     1639.12     36.83 o 
  14   2  10      244.53      215.71     17.39 o 
  16   2  10      543.27      572.85     73.16 o 
  18   2  10      972.16     1203.21    131.49 o 
  20   2  10      104.62       97.80     42.34 o 
 -21   3  10      373.19      416.21     59.23 o 
 -19   3  10      234.98      250.44     36.88 o 
 -17   3  10      920.23      854.35     40.05 o 
 -15   3  10      958.29      914.86     38.49 o 
 -13   3  10      734.78      778.98     33.85 o 
 -11   3  10     5408.28     5285.37     85.19 o 
  -9   3  10      348.85      318.60     19.32 o 
  -7   3  10       37.85       42.16      8.57 o 
  -5   3  10      487.02      514.41     13.88 o 
  -3   3  10     1281.88     1364.36     22.59 o 
  -1   3  10      456.34      475.90     13.43 o 
   1   3  10     6969.86     7163.69     99.71 o 
   3   3  10     1186.43     1192.14     25.51 o 
   5   3  10     1093.99     1105.57     24.02 o 
   7   3  10     2163.55     2271.17     38.12 o 
   9   3  10     5569.78     5399.87    109.37 o 
  11   3  10      227.17      254.98     17.53 o 
  13   3  10      752.41      711.22     26.23 o 
  15   3  10      157.76      149.33     21.00 o 
  17   3  10       76.84       69.47     33.34 o 
  19   3  10      289.88      438.75     58.16 o 
 -18   4  10      261.81      243.98     39.06 o 
 -16   4  10      119.32      128.14     28.45 o 
 -14   4  10      267.86      255.66     31.79 o 
 -12   4  10      333.23      301.16     22.83 o 
 -10   4  10       49.56       56.46     16.51 o 
  -8   4  10      644.31      664.23     27.60 o 
  -6   4  10     1728.41     1778.89     28.57 o 
  -4   4  10      894.28      906.45     20.18 o 
  -2   4  10     1414.28     1438.04     24.98 o 
   0   4  10      471.12      531.10     15.68 o 
   2   4  10      168.39      185.59     12.87 o 
   4   4  10     4674.44     4730.36    105.71 o 
   6   4  10      206.80      213.04     14.26 o 
   8   4  10     1360.69     1155.65     33.11 o 
  10   4  10       59.25       43.34     15.00 o 
  12   4  10      503.39      481.70     25.67 o 
  14   4  10     2505.10     2469.51    164.57 o 
  16   4  10      448.22      548.38     61.25 o 
 -17   5  10      142.94      175.78     39.79 o 
 -15   5  10      207.72      250.01     44.00 o 
 -13   5  10      895.90      862.76     36.71 o 
 -11   5  10      764.73      820.60     34.16 o 
  -9   5  10      411.37      451.18     27.47 o 
  -7   5  10      423.43      418.16     17.33 o 
  -5   5  10     1922.60     1969.57     34.26 o 
  -3   5  10     2158.80     2120.79     34.65 o 
  -1   5  10     2389.19     2367.25     36.74 o 
   1   5  10     1024.32     1132.78     27.40 o 
   3   5  10      172.23      196.53     15.19 o 
   5   5  10      851.71      875.92     27.02 o 
   7   5  10      415.69      444.42     20.60 o 
   9   5  10      212.54      210.09     17.44 o 
  11   5  10       17.93       43.00     18.53 o 
  13   5  10      822.63      804.03     54.40 o 
  15   5  10     1909.79     1924.50     86.98 o 
 -14   6  10      203.36      198.18     32.88 o 
 -12   6  10      412.74      402.35     35.13 o 
 -10   6  10      677.83      666.57     43.80 o 
  -8   6  10      425.36      434.87     23.78 o 
  -6   6  10       33.38       39.79     13.97 o 
  -4   6  10      275.71      299.00     18.06 o 
  -2   6  10     1035.30     1050.33     30.63 o 
   0   6  10      408.43      408.78     21.02 o 
   2   6  10      387.33      398.65     20.86 o 
   4   6  10      146.75      187.75     18.00 o 
   6   6  10      458.21      472.23     25.13 o 
   8   6  10       48.92       43.15     18.31 o 
  10   6  10      460.92      422.70     35.20 o 
  12   6  10       36.21       29.01     26.79 o 
  -9   7  10      246.72      257.75     32.71 o 
  -7   7  10      229.14      293.80     26.70 o 
  -5   7  10      252.54      265.62     26.71 o 
  -3   7  10      117.31      139.89     22.13 o 
  -1   7  10      413.19      385.74     31.07 o 
   1   7  10      382.03      436.45     32.57 o 
   3   7  10      485.43      554.55     35.91 o 
   5   7  10       34.61       26.09     23.88 o 
 -22   0  11      797.96      777.89     64.25 o 
 -20   0  11      594.49      513.94     43.10 o 
 -18   0  11      220.72      223.02     31.55 o 
 -16   0  11     1134.32     1171.42     48.94 o 
 -14   0  11     1848.33     1725.10    101.67 o 
 -12   0  11      162.52      158.53     22.23 o 
 -10   0  11      383.85      392.62     28.22 o 
  -8   0  11      418.71      441.86     24.49 o 
  -6   0  11    11931.05    12125.61    373.37 o 
  -4   0  11      558.42      771.23     44.22 o 
  -2   0  11      127.13      160.27     13.67 o 
   0   0  11     4610.51     4514.97     82.75 o 
   2   0  11     4448.02     3784.51    137.17 o 
   4   0  11     2516.52     2325.36     88.46 o 
   6   0  11      455.28      442.18     17.52 o 
   8   0  11     1147.30     1114.15     42.08 o 
  10   0  11      252.55      275.65     17.61 o 
  12   0  11     1602.17     1571.35     49.34 o 
  14   0  11      445.78      446.39     25.57 o 
  16   0  11      384.76      416.93     31.29 o 
  18   0  11       44.25       50.12     29.55 o 
  20   0  11      109.49       94.85     42.56 o 
 -21   1  11      350.41      342.90     30.70 o 
 -19   1  11      105.12      105.59     21.86 o 
 -17   1  11     2740.52     2765.16     80.05 o 
 -15   1  11      574.77      579.53     25.10 o 
 -13   1  11     3229.42     3315.31     83.36 o 
 -11   1  11     1022.07      893.21     25.72 o 
  -9   1  11     2615.85     2287.45     55.47 o 
  -7   1  11     1803.07     1853.82     29.51 o 
  -5   1  11     3533.33     3480.64     93.74 o 
  -3   1  11     3616.14     3690.97     59.39 o 
  -1   1  11     1405.68     1481.88     23.03 o 
   1   1  11     2965.05     2996.66     57.66 o 
   3   1  11     3652.14     3514.18     48.92 o 
   5   1  11     1094.65     1156.78     32.28 o 
   7   1  11      215.64      241.88     12.18 o 
   9   1  11      820.34      796.42     20.78 o 
  11   1  11     1325.31     1337.31     31.92 o 
  13   1  11      435.19      484.30     21.69 o 
  15   1  11     1404.03     1412.55     38.56 o 
  17   1  11       35.79       59.01     28.85 o 
  19   1  11      492.60      537.97     63.43 o 
 -22   2  11       85.29       64.05     32.78 o 
 -20   2  11      439.39      467.22     33.24 o 
 -18   2  11      316.09      341.52     26.39 o 
 -16   2  11     1218.28     1198.06     37.80 o 
 -14   2  11      374.94      391.87     26.49 o 
 -12   2  11       24.70       29.45     18.01 o 
 -10   2  11      401.34      435.62     27.94 o 
  -8   2  11     1373.46     1495.22     34.16 o 
  -6   2  11      626.75      637.56     16.39 o 
  -4   2  11      507.61      636.26     14.91 o 
  -2   2  11      557.09      583.59     13.10 o 
   0   2  11     5425.92     5396.53     59.67 o 
   2   2  11      464.71      454.92     12.66 o 
   4   2  11      301.88      358.39     12.31 o 
   6   2  11      465.48      478.39     15.88 o 
   8   2  11     1988.34     1873.25     37.85 o 
  10   2  11      290.41      321.92     17.32 o 
  12   2  11      537.72      535.85     22.12 o 
  14   2  11      935.23      880.41     30.66 o 
  16   2  11      111.03      119.59     20.09 o 
  18   2  11       13.10       15.34     30.56 o 
 -21   3  11       86.23      115.60     49.21 o 
 -19   3  11      235.83      264.04     36.69 o 
 -17   3  11      560.25      533.45     35.53 o 
 -15   3  11      383.98      357.63     29.20 o 
 -13   3  11       56.47       63.85     21.15 o 
 -11   3  11     1239.32     1184.48     34.83 o 
  -9   3  11      476.71      583.25     25.05 o 
  -7   3  11        2.79        4.37      8.73 o 
  -5   3  11      112.06      127.89      9.66 o 
  -3   3  11     1464.25     1626.71     24.50 o 
  -1   3  11     1698.49     1794.17     26.64 o 
   1   3  11     1037.09     1072.56     21.52 o 
   3   3  11     1233.62     1341.77     25.14 o 
   5   3  11     1035.10     1021.29     22.20 o 
   7   3  11      478.09      470.35     17.32 o 
   9   3  11     7356.89     7221.06    142.90 o 
  11   3  11     1292.09     1241.54     46.02 o 
  13   3  11       35.82       25.74     14.40 o 
  15   3  11     1225.80     1219.98     40.68 o 
  17   3  11        4.02        8.91     33.22 o 
 -18   4  11      612.09      661.88     52.50 o 
 -16   4  11       25.15       19.88     26.09 o 
 -14   4  11      954.01     1023.70     58.76 o 
 -12   4  11      373.05      375.97     25.29 o 
 -10   4  11     1956.22     1874.74     63.54 o 
  -8   4  11      511.39      512.72     24.69 o 
  -6   4  11     1074.30     1027.35     22.03 o 
  -4   4  11     4273.26     4434.97     52.60 o 
  -2   4  11     3152.70     3270.52     43.19 o 
   0   4  11     4132.42     4203.26     54.80 o 
   2   4  11      406.62      477.07     17.95 o 
   4   4  11     3468.46     3602.39     60.63 o 
   6   4  11       47.28       45.92     11.64 o 
   8   4  11      306.29      316.52     17.02 o 
  10   4  11     1773.95     1826.03     46.32 o 
  12   4  11      819.64      810.79     32.43 o 
  14   4  11      182.84      163.60     21.36 o 
  16   4  11      318.10      349.86     50.62 o 
 -17   5  11       44.45       55.84     39.90 o 
 -15   5  11      132.34      161.95     44.42 o 
 -13   5  11      120.98      111.60     24.06 o 
 -11   5  11       99.77       88.47     21.18 o 
  -9   5  11      227.50      228.92     22.63 o 
  -7   5  11      693.67      681.12     22.01 o 
  -5   5  11      477.57      457.63     17.59 o 
  -3   5  11       48.43       60.89     11.97 o 
  -1   5  11      368.54      348.31     17.92 o 
   1   5  11      604.51      685.86     22.61 o 
   3   5  11     1633.74     1723.13     35.76 o 
   5   5  11     1794.87     1731.30     45.71 o 
   7   5  11      477.07      441.68     21.40 o 
   9   5  11      137.18      147.27     17.85 o 
  11   5  11      188.74      189.07     23.43 o 
  13   5  11      111.07      123.27     26.31 o 
 -14   6  11      900.93      943.33     65.45 o 
 -12   6  11      292.22      298.84     34.15 o 
 -10   6  11      215.93      218.46     26.58 o 
  -8   6  11      127.53      101.46     24.06 o 
  -6   6  11      771.16      781.03     25.04 o 
  -4   6  11     2153.11     2093.59     39.75 o 
  -2   6  11      245.88      230.54     18.99 o 
   0   6  11      197.22      205.08     18.54 o 
   2   6  11      122.81      140.23     17.60 o 
   4   6  11      323.90      353.93     21.75 o 
   6   6  11      787.53      813.04     30.19 o 
   8   6  11      359.97      345.96     28.44 o 
  10   6  11      117.43      145.66     27.00 o 
  -7   7  11      336.71      410.55     31.58 o 
  -5   7  11      449.24      484.57     29.60 o 
  -3   7  11        4.00        2.90     21.52 o 
  -1   7  11      124.67      153.56     26.80 o 
   1   7  11      479.75      528.25     35.59 o 
   3   7  11      533.97      589.33     36.85 o 
   5   7  11      260.89      247.75     29.49 o 
 -22   0  12        0.96       -8.75     39.43 o 
 -20   0  12       97.57      120.71     34.32 o 
 -18   0  12     2019.30     2048.85     69.38 o 
 -16   0  12       38.34       53.52     24.29 o 
 -14   0  12     3150.23     3244.28    138.68 o 
 -12   0  12      656.05      632.88     32.69 o 
 -10   0  12      230.66      251.15     22.85 o 
  -8   0  12     2102.07     1934.89     50.85 o 
  -6   0  12    10725.93    10940.74    289.81 o 
  -4   0  12     3387.84     3234.78     97.54 o 
  -2   0  12     2456.60     2566.83     86.63 o 
   0   0  12     4610.42     4331.72     84.30 o 
   2   0  12        0.00       12.70     12.05 o 
   4   0  12     2429.43     2363.43     65.66 o 
   6   0  12      695.76      677.32     31.42 o 
   8   0  12      263.66      229.01     15.69 o 
  10   0  12       76.42       95.38     14.52 o 
  12   0  12       72.02       77.94     17.00 o 
  14   0  12      269.96      264.41     22.73 o 
  16   0  12      194.85      179.57     25.70 o 
  18   0  12       49.79       67.20     39.04 o 
 -21   1  12       18.95       28.98     27.49 o 
 -19   1  12      101.69      117.78     22.80 o 
 -17   1  12      897.99      869.95     32.46 o 
 -15   1  12      569.67      607.82     25.87 o 
 -13   1  12     1766.69     1729.55     42.94 o 
 -11   1  12      750.41      753.96     23.97 o 
  -9   1  12     1116.30     1090.70     40.44 o 
  -7   1  12     6738.31     6858.01    106.44 o 
  -5   1  12      462.08      484.22     12.13 o 
  -3   1  12     1992.35     1737.05     27.57 o 
  -1   1  12       73.94       75.82      7.15 o 
   1   1  12     1751.17     1771.73     42.83 o 
   3   1  12       66.24      100.39     10.36 o 
   5   1  12     3383.62     3185.39     55.61 o 
   7   1  12     1166.16     1207.82     27.65 o 
   9   1  12     2637.55     2673.45     51.21 o 
  11   1  12       47.97       57.55     12.45 o 
  13   1  12     1013.64      986.69     30.23 o 
  15   1  12      117.75      104.79     16.96 o 
  17   1  12      481.59      527.98     86.92 o 
  19   1  12       54.58       73.97     41.27 o 
 -20   2  12       44.63       65.42     33.46 o 
 -18   2  12      648.12      693.90     38.86 o 
 -16   2  12     1310.78     1348.51     47.29 o 
 -14   2  12     1093.64     1074.69     39.13 o 
 -12   2  12     1901.06     1821.63     55.40 o 
 -10   2  12     1454.94     1494.93     40.52 o 
  -8   2  12      497.91      509.26     22.12 o 
  -6   2  12      322.75      268.36     11.17 o 
  -4   2  12      461.27      464.39     13.19 o 
  -2   2  12     1495.47     1405.35     23.07 o 
   0   2  12     1389.21     1337.94     21.58 o 
   2   2  12      715.48      683.24     18.48 o 
   4   2  12     1251.07     1238.69     22.62 o 
   6   2  12      862.49      795.12     23.92 o 
   8   2  12     1421.25     1471.81     36.49 o 
  10   2  12     1496.17     1505.35     35.40 o 
  12   2  12      638.83      582.75     23.70 o 
  14   2  12      200.40      157.59     17.71 o 
  16   2  12      742.69      677.42     38.96 o 
  18   2  12       73.65       83.58     37.37 o 
 -19   3  12      143.54      111.53     35.16 o 
 -17   3  12     2157.45     2283.42     75.09 o 
 -15   3  12      481.59      541.70     33.66 o 
 -13   3  12       16.05        8.97     20.86 o 
 -11   3  12      388.40      427.98     23.72 o 
  -9   3  12     1214.85     1270.56     35.02 o 
  -7   3  12     1443.36     1449.75     32.29 o 
  -5   3  12      424.29      473.70     15.49 o 
  -3   3  12      383.90      407.79     13.39 o 
  -1   3  12     1909.49     1942.26     28.87 o 
   1   3  12     7145.51     7348.67     87.58 o 
   3   3  12     1945.12     1831.74     32.47 o 
   5   3  12     3755.44     3929.64     53.63 o 
   7   3  12     8947.69     8749.45    155.81 o 
   9   3  12      353.92      339.24     20.78 o 
  11   3  12       16.19       21.78     14.53 o 
  13   3  12      596.58      541.36     25.51 o 
  15   3  12      231.49      254.61     21.64 o 
  17   3  12      813.19      881.44     74.06 o 
 -18   4  12       67.66      100.75     38.34 o 
 -16   4  12      872.78      820.55     56.00 o 
 -14   4  12      684.52      746.90     44.69 o 
 -12   4  12      432.42      371.54     25.77 o 
 -10   4  12      311.10      317.34     22.87 o 
  -8   4  12     4182.65     4285.36     95.17 o 
  -6   4  12      918.90      916.84     22.14 o 
  -4   4  12     2488.85     2560.09     36.39 o 
  -2   4  12     3110.71     3221.88     43.68 o 
   0   4  12     3520.22     3459.19     50.88 o 
   2   4  12     1345.61     1497.20     30.71 o 
   4   4  12      266.06      293.23     15.77 o 
   6   4  12      241.38      238.75     15.32 o 
   8   4  12      790.30      850.23     31.47 o 
  10   4  12      159.15      142.11     19.25 o 
  12   4  12       72.24       79.69     18.72 o 
  14   4  12      167.15      155.06     21.94 o 
  16   4  12      890.90      983.03     64.18 o 
 -15   5  12      201.41      184.36     49.79 o 
 -13   5  12      671.23      663.84     35.40 o 
 -11   5  12      310.29      352.51     28.03 o 
  -9   5  12      142.74      143.64     21.26 o 
  -7   5  12       42.21       47.01     14.90 o 
  -5   5  12      913.97      921.42     23.88 o 
  -3   5  12      487.75      528.79     19.70 o 
  -1   5  12     1331.51     1378.27     32.84 o 
   1   5  12      158.43      173.89     15.75 o 
   3   5  12      739.11      734.74     24.38 o 
   5   5  12      882.84      940.73     35.14 o 
   7   5  12      325.06      361.87     21.24 o 
   9   5  12      239.51      251.44     20.67 o 
  11   5  12      124.48      135.50     25.54 o 
  13   5  12      996.17     1089.94     54.72 o 
 -12   6  12      121.67      127.13     30.59 o 
 -10   6  12      385.36      382.74     34.57 o 
  -8   6  12      188.06      204.31     26.56 o 
  -6   6  12      414.25      407.31     21.14 o 
  -4   6  12      774.38      782.00     26.15 o 
  -2   6  12      102.03       93.82     17.30 o 
   0   6  12       81.39      106.18     17.00 o 
   2   6  12      325.70      344.28     21.63 o 
   4   6  12      462.87      413.90     23.31 o 
   6   6  12      619.75      650.95     32.88 o 
   8   6  12      438.92      424.96     31.84 o 
  10   6  12       64.12       47.60     32.48 o 
  -5   7  12       72.57       60.70     23.11 o 
  -3   7  12       18.85       12.39     23.07 o 
  -1   7  12      248.25      268.07     29.87 o 
   1   7  12      252.03      279.37     31.21 o 
   3   7  12      397.24      440.01     34.37 o 
 -22   0  13      215.78      196.42     46.92 o 
 -20   0  13      731.66      814.75     51.08 o 
 -18   0  13     1289.96     1234.15     55.87 o 
 -16   0  13      644.37      626.13     46.22 o 
 -14   0  13      282.84      266.39     29.64 o 
 -12   0  13      550.91      634.76     34.30 o 
 -10   0  13     2822.37     2994.72    141.43 o 
  -8   0  13        1.97        9.33     16.51 o 
  -6   0  13       54.87       25.24     13.62 o 
  -4   0  13       34.90       75.98     11.69 o 
  -2   0  13      952.12      862.84     39.29 o 
   0   0  13      209.19      170.05     15.55 o 
   2   0  13      133.05      139.71     15.75 o 
   4   0  13       86.12       69.86     17.08 o 
   6   0  13       27.68       29.81     10.90 o 
   8   0  13      447.66      432.86     21.37 o 
  10   0  13     1578.28     1426.96     53.57 o 
  12   0  13      332.07      378.76     23.80 o 
  14   0  13     2073.00     2155.60    101.60 o 
  16   0  13      311.60      386.54     50.98 o 
 -21   1  13       19.72        7.78     27.96 o 
 -19   1  13       30.32       37.16     23.58 o 
 -17   1  13      506.04      539.14     30.26 o 
 -15   1  13      426.34      462.14     24.14 o 
 -13   1  13     2255.58     2266.50     62.84 o 
 -11   1  13     2648.03     2374.46     54.72 o 
  -9   1  13     4193.36     4381.09    100.36 o 
  -7   1  13       44.60       50.54     13.67 o 
  -5   1  13     2032.39     2162.66     54.00 o 
  -3   1  13     1133.22     1059.90     21.42 o 
  -1   1  13     1902.03     1931.87     56.50 o 
   1   1  13      428.73      429.28     12.89 o 
   3   1  13      715.14      759.48     20.67 o 
   5   1  13       61.95       58.44     10.74 o 
   7   1  13      111.95      107.31     12.95 o 
   9   1  13      638.65      629.96     21.71 o 
  11   1  13      413.93      398.01     19.40 o 
  13   1  13     1270.21     1223.55     34.12 o 
  15   1  13     2056.21     2032.88     48.40 o 
  17   1  13      351.53      337.81     77.98 o 
 -20   2  13     1275.76     1395.64     70.31 o 
 -18   2  13      651.34      615.54     38.54 o 
 -16   2  13      510.11      522.59     33.55 o 
 -14   2  13      123.88      105.68     22.97 o 
 -12   2  13      523.13      554.47     29.53 o 
 -10   2  13     2634.60     2555.68     63.63 o 
  -8   2  13       41.74       67.79     13.82 o 
  -6   2  13     1554.71     1444.72     35.56 o 
  -4   2  13      353.15      320.17     11.76 o 
  -2   2  13     3068.46     2713.89     35.06 o 
   0   2  13      457.51      512.99     14.34 o 
   2   2  13      685.97      726.98     17.13 o 
   4   2  13     3060.04     3050.54     61.38 o 
   6   2  13       27.18       33.91     11.57 o 
   8   2  13     1703.09     1751.73     39.46 o 
  10   2  13      427.42      408.91     20.42 o 
  12   2  13      865.61      870.80     29.30 o 
  14   2  13       92.43       70.35     16.93 o 
  16   2  13      625.50      681.29     35.09 o 
  18   2  13     1386.74     1596.88    104.45 o 
 -19   3  13     1124.99     1210.49     66.31 o 
 -17   3  13       35.37       35.83     26.88 o 
 -15   3  13      626.94      626.49     36.38 o 
 -13   3  13     1684.64     1668.63     53.66 o 
 -11   3  13     1765.74     1724.30     43.75 o 
  -9   3  13     4228.58     4378.93     75.22 o 
  -7   3  13     1196.67     1111.18     32.18 o 
  -5   3  13      231.53      209.48     11.93 o 
  -3   3  13      859.94      940.06     19.64 o 
  -1   3  13     1030.23     1105.05     22.02 o 
   1   3  13     2806.04     2963.36     43.60 o 
   3   3  13      356.13      364.05     15.30 o 
   5   3  13     1843.50     1820.28     37.68 o 
   7   3  13      855.68     1014.39     31.31 o 
   9   3  13      699.39      662.67     29.62 o 
  11   3  13     1154.34     1166.99     36.47 o 
  13   3  13      883.50      856.15     34.16 o 
  15   3  13      146.34      116.50     26.24 o 
  17   3  13      123.86      139.55     45.22 o 
 -18   4  13       15.08       13.93     37.47 o 
 -16   4  13      319.99      315.87     38.18 o 
 -14   4  13      348.25      341.36     35.20 o 
 -12   4  13      653.64      660.29     32.03 o 
 -10   4  13       95.53      119.34     20.93 o 
  -8   4  13      161.93      168.47     19.39 o 
  -6   4  13      297.68      301.20     15.89 o 
  -4   4  13     1632.95     1666.01     28.86 o 
  -2   4  13     1605.55     1529.52     27.01 o 
   0   4  13      897.43      898.69     24.14 o 
   2   4  13     1126.01     1153.90     28.95 o 
   4   4  13     4062.15     4200.00     70.76 o 
   6   4  13       95.80      102.19     13.29 o 
   8   4  13      592.49      629.75     29.15 o 
  10   4  13      373.91      375.03     24.98 o 
  12   4  13      377.25      364.81     25.98 o 
  14   4  13      215.94      252.83     31.35 o 
 -15   5  13       87.32       62.17     36.12 o 
 -13   5  13      157.48      161.49     29.15 o 
 -11   5  13      363.34      376.65     28.94 o 
  -9   5  13      467.03      520.79     29.52 o 
  -7   5  13       74.56       78.75     19.60 o 
  -5   5  13     1440.48     1496.17     30.34 o 
  -3   5  13      331.48      377.91     17.58 o 
  -1   5  13      795.04      762.64     25.21 o 
   1   5  13     1846.04     1932.52     39.54 o 
   3   5  13      391.35      404.65     20.46 o 
   5   5  13      246.28      255.89     18.82 o 
   7   5  13       66.23      104.38     18.82 o 
   9   5  13     1480.91     1495.79     63.87 o 
  11   5  13      589.14      616.42     42.67 o 
  13   5  13      481.03      550.59     43.12 o 
 -12   6  13       77.17      105.87     30.59 o 
 -10   6  13      537.63      653.08     42.24 o 
  -8   6  13     1085.90     1184.05     46.94 o 
  -6   6  13      379.54      370.14     23.35 o 
  -4   6  13      118.20      120.97     17.58 o 
  -2   6  13       61.77       64.28     17.16 o 
   0   6  13      818.09      804.17     29.40 o 
   2   6  13       40.97       50.74     17.23 o 
   4   6  13      690.71      733.86     33.33 o 
   6   6  13      215.99      257.72     25.30 o 
   8   6  13      284.96      260.87     30.17 o 
  -3   7  13       38.70       45.00     23.66 o 
  -1   7  13        7.95       24.32     23.56 o 
   1   7  13      300.34      324.01     32.73 o 
 -22   0  14       60.70      106.77     45.99 o 
 -20   0  14       30.77       56.09     34.83 o 
 -18   0  14        0.97        6.66     26.90 o 
 -16   0  14       41.29       73.07     27.61 o 
 -14   0  14     5066.82     5392.42    266.00 o 
 -12   0  14       73.76       77.04     22.70 o 
 -10   0  14    12777.66    13420.35    476.30 o 
  -8   0  14       27.77       60.76     20.09 o 
  -6   0  14      843.34      730.69     27.24 o 
  -4   0  14      691.50      764.86     48.40 o 
  -2   0  14      259.79      258.08     15.92 o 
   0   0  14     2319.80     2105.37     77.05 o 
   2   0  14     3383.48     2867.32    103.48 o 
   4   0  14       77.56      107.87     17.69 o 
   6   0  14     2526.94     2467.37     91.61 o 
   8   0  14      951.72      934.89    104.73 o 
  10   0  14      123.28      128.36     27.53 o 
  12   0  14     2438.64     2141.53     83.19 o 
  14   0  14      291.63      269.45     36.35 o 
  16   0  14     1347.71     1252.90     87.86 o 
 -21   1  14       36.89       43.68     38.31 o 
 -19   1  14      519.75      634.02     40.16 o 
 -17   1  14      445.68      458.50     32.82 o 
 -15   1  14      298.71      310.18     28.18 o 
 -13   1  14     7382.54     7838.24    209.88 o 
 -11   1  14      965.09      947.99     47.06 o 
  -9   1  14     1188.33     1133.46     49.62 o 
  -7   1  14     2262.50     2139.75     48.91 o 
  -5   1  14     2098.61     1826.35     39.14 o 
  -3   1  14       34.73       41.23      7.70 o 
  -1   1  14      889.48      828.45     20.20 o 
   1   1  14      874.22      828.69     25.52 o 
   3   1  14     4062.17     3896.73     95.44 o 
   5   1  14      242.39      256.70     15.22 o 
   7   1  14      415.50      434.93     19.48 o 
   9   1  14     2238.46     2123.79     55.87 o 
  11   1  14      501.50      454.59     21.87 o 
  13   1  14     1761.81     1781.93     43.61 o 
  15   1  14      322.11      346.90     23.66 o 
  17   1  14      262.82      329.97     49.16 o 
 -20   2  14      102.12      114.05     38.10 o 
 -18   2  14      477.20      494.65     37.29 o 
 -16   2  14      997.36     1013.59     43.77 o 
 -14   2  14     2122.51     2132.42     59.93 o 
 -12   2  14      416.66      436.99     27.76 o 
 -10   2  14      501.19      447.62     26.73 o 
  -8   2  14       40.96       61.49     15.51 o 
  -6   2  14     3476.23     3281.95     49.65 o 
  -4   2  14     2372.83     2299.75     37.56 o 
  -2   2  14      250.14      302.57     12.21 o 
   0   2  14       27.62       28.94      8.37 o 
   2   2  14     1140.82      993.06     20.72 o 
   4   2  14     4202.62     4061.12     89.54 o 
   6   2  14      323.03      336.56     18.60 o 
   8   2  14      940.94      983.52     29.74 o 
  10   2  14       26.53       37.73     14.91 o 
  12   2  14       49.85       63.18     16.33 o 
  14   2  14      647.41      578.41     27.57 o 
  16   2  14     1098.57     1115.01     57.83 o 
 -19   3  14       22.94       37.08     37.57 o 
 -17   3  14     1036.88      965.38     48.81 o 
 -15   3  14      236.19      204.96     29.03 o 
 -13   3  14      639.22      625.03     34.37 o 
 -11   3  14      358.65      325.73     24.52 o 
  -9   3  14      161.07      172.14     19.24 o 
  -7   3  14      781.19      785.30     28.59 o 
  -5   3  14      360.65      330.59     14.19 o 
  -3   3  14      525.11      569.32     17.68 o 
  -1   3  14      444.07      457.23     16.86 o 
   1   3  14     1818.37     1905.90     31.74 o 
   3   3  14     1338.99     1392.88     28.68 o 
   5   3  14     1330.76     1362.17     36.56 o 
   7   3  14      594.29      633.65     26.24 o 
   9   3  14      798.37      769.28     29.91 o 
  11   3  14       97.32      108.71     19.58 o 
  13   3  14      101.46      105.53     20.10 o 
  15   3  14      621.48      728.00     42.68 o 
 -18   4  14       12.58       36.43     38.23 o 
 -16   4  14       26.01       32.25     35.57 o 
 -14   4  14       83.81       82.92     29.57 o 
 -12   4  14      361.84      414.49     28.30 o 
 -10   4  14        1.44        5.33     19.07 o 
  -8   4  14     1897.89     1919.28     47.37 o 
  -6   4  14       91.46       88.37     13.26 o 
  -4   4  14      271.94      266.73     14.22 o 
  -2   4  14      656.50      736.61     21.55 o 
   0   4  14     1080.83     1052.22     27.05 o 
   2   4  14       38.26       51.00     12.91 o 
   4   4  14      284.53      327.62     17.87 o 
   6   4  14      558.95      605.67     28.59 o 
   8   4  14      513.23      453.24     30.64 o 
  10   4  14     1379.31     1374.31     43.64 o 
  12   4  14      227.35      229.69     24.87 o 
  14   4  14      332.37      317.78     33.47 o 
 -15   5  14      173.05      163.49     43.37 o 
 -13   5  14      119.88      153.66     30.82 o 
 -11   5  14      477.37      442.97     30.83 o 
  -9   5  14       22.89       30.70     20.25 o 
  -7   5  14      222.06      209.77     22.69 o 
  -5   5  14     1236.95     1225.36     28.33 o 
  -3   5  14      545.78      563.92     22.21 o 
  -1   5  14      323.22      315.43     19.81 o 
   1   5  14     1435.76     1469.00     36.27 o 
   3   5  14        8.26        2.88     13.93 o 
   5   5  14      128.93      125.92     16.97 o 
   7   5  14       73.26       76.52     18.07 o 
   9   5  14      118.08       97.76     27.51 o 
  11   5  14      273.48      286.12     35.60 o 
 -10   6  14      396.46      403.72     37.63 o 
  -8   6  14      616.18      615.49     39.31 o 
  -6   6  14      422.67      399.48     26.55 o 
  -4   6  14      404.65      425.59     25.10 o 
  -2   6  14      253.60      282.33     21.21 o 
   0   6  14        1.31        6.43     16.79 o 
   2   6  14     1142.16     1169.40     41.77 o 
   4   6  14       47.76       41.17     21.34 o 
   6   6  14      145.40      186.92     27.47 o 
   8   6  14      269.95      279.78     41.20 o 
 -20   0  15       91.46      107.70     44.11 o 
 -18   0  15      475.94      508.88     49.78 o 
 -16   0  15      174.51      168.12     30.77 o 
 -14   0  15      901.02      943.35     76.88 o 
 -12   0  15     4862.71     4785.34    122.19 o 
 -10   0  15     2249.42     2325.73     93.44 o 
  -8   0  15      150.45      107.37     21.99 o 
  -6   0  15      216.50      173.63     18.34 o 
  -4   0  15      103.76      109.13     14.18 o 
  -2   0  15     2744.33     2537.20    134.34 o 
   0   0  15      569.38      520.81     20.66 o 
   2   0  15     4545.68     4351.44    190.90 o 
   4   0  15        0.58        3.90     17.28 o 
   6   0  15      500.80      472.81     38.25 o 
   8   0  15     2598.22     2684.55     89.61 o 
  10   0  15      446.25      482.01     41.23 o 
  12   0  15      712.35      704.80     49.08 o 
  14   0  15      246.48      276.32     40.13 o 
  16   0  15     2309.95     2015.66    120.91 o 
 -21   1  15      230.35      255.70     43.52 o 
 -19   1  15      551.80      613.63     79.86 o 
 -17   1  15      224.59      212.16     29.76 o 
 -15   1  15      367.17      388.64     29.96 o 
 -13   1  15      158.76      187.78     24.40 o 
 -11   1  15      961.31      946.05     36.05 o 
  -9   1  15     6101.88     6295.69    229.99 o 
  -7   1  15     1009.81     1022.11     43.76 o 
  -5   1  15     3176.55     3151.68     66.24 o 
  -3   1  15       44.59       53.26      9.85 o 
  -1   1  15     3233.67     2908.84     53.50 o 
   1   1  15     4303.89     3765.10     75.12 o 
   3   1  15       36.89       30.22     11.18 o 
   5   1  15      187.10      198.14     15.36 o 
   7   1  15       40.39       64.19     13.55 o 
   9   1  15     2029.41     1932.66     45.89 o 
  11   1  15      379.41      395.61     21.50 o 
  13   1  15     1388.50     1326.19     38.09 o 
  15   1  15      729.68      729.08     33.59 o 
  17   1  15      132.10       94.80     25.33 o 
 -20   2  15      485.10      526.33     62.46 o 
 -18   2  15      397.80      439.74     39.04 o 
 -16   2  15     1260.23     1245.64     48.17 o 
 -14   2  15      475.44      522.52     32.81 o 
 -12   2  15      598.22      531.23     30.41 o 
 -10   2  15      517.95      517.75     28.41 o 
  -8   2  15     2190.47     2245.09     69.69 o 
  -6   2  15     1495.42     1395.93     35.76 o 
  -4   2  15      103.70      102.85     10.19 o 
  -2   2  15      994.71     1035.31     21.01 o 
   0   2  15     1684.48     1729.11     32.18 o 
   2   2  15     2017.98     2024.14     43.04 o 
   4   2  15     4544.49     4522.28    112.21 o 
   6   2  15     1553.74     1542.17     37.85 o 
   8   2  15      623.65      572.94     24.26 o 
  10   2  15     1310.01     1342.01     38.05 o 
  12   2  15      468.61      507.51     27.93 o 
  14   2  15      555.11      521.73     29.65 o 
  16   2  15      184.74      182.50     28.51 o 
 -19   3  15       30.17       49.19     39.43 o 
 -17   3  15      316.66      358.79     44.52 o 
 -15   3  15      116.46      141.97     28.81 o 
 -13   3  15      159.72      130.81     25.97 o 
 -11   3  15      421.39      432.55     35.92 o 
  -9   3  15      433.06      437.26     24.93 o 
  -7   3  15       20.32       13.71     16.13 o 
  -5   3  15      417.88      408.92     15.89 o 
  -3   3  15      164.30      163.66     11.95 o 
  -1   3  15     2144.86     2273.29     37.62 o 
   1   3  15      865.98      826.02     24.11 o 
   3   3  15      472.68      480.02     18.69 o 
   5   3  15      441.52      488.90     26.75 o 
   7   3  15     2990.28     3010.80     71.54 o 
   9   3  15     1249.68     1218.68     37.85 o 
  11   3  15      609.86      634.28     30.45 o 
  13   3  15      313.27      346.72     26.66 o 
  15   3  15      132.64      154.99     28.22 o 
 -16   4  15      172.47      160.22     41.56 o 
 -14   4  15      166.97      143.80     30.88 o 
 -12   4  15      138.77      179.19     25.94 o 
 -10   4  15     1512.66     1446.29     47.11 o 
  -8   4  15     1058.64      870.36     33.78 o 
  -6   4  15      854.56      827.97     27.69 o 
  -4   4  15     1279.02     1318.06     29.69 o 
  -2   4  15     2729.24     2602.89     43.03 o 
   0   4  15      482.83      505.11     19.61 o 
   2   4  15     1021.45     1056.57     32.22 o 
   4   4  15      956.38      980.60     27.85 o 
   6   4  15      197.25      176.20     23.43 o 
   8   4  15      145.04       99.06     20.00 o 
  10   4  15       76.02       90.94     21.92 o 
  12   4  15       82.24       90.36     27.32 o 
 -13   5  15       45.54       51.46     29.98 o 
 -11   5  15      784.60      777.31     41.62 o 
  -9   5  15        2.93        2.79     20.57 o 
  -7   5  15       14.38       11.46     19.34 o 
  -5   5  15      262.68      293.45     18.96 o 
  -3   5  15       80.83      103.78     15.90 o 
  -1   5  15      849.84      867.18     27.00 o 
   1   5  15      215.12      242.99     19.25 o 
   3   5  15       84.06      103.26     17.00 o 
   5   5  15      135.87      118.95     19.08 o 
   7   5  15      698.36      657.44     52.64 o 
   9   5  15      172.18      222.06     40.91 o 
  11   5  15      255.84      290.89     35.86 o 
 -10   6  15      300.50      286.84     34.64 o 
  -8   6  15       55.97       68.24     26.24 o 
  -6   6  15      422.63      409.99     32.32 o 
  -4   6  15      181.69      171.33     22.33 o 
  -2   6  15      152.23      172.42     21.84 o 
   0   6  15      458.69      455.00     33.54 o 
   2   6  15      404.09      434.25     32.90 o 
   4   6  15      541.42      552.23     36.94 o 
   6   6  15      196.61      259.72     31.14 o 
 -20   0  16       46.31       71.12     42.99 o 
 -18   0  16      180.65      235.45     40.98 o 
 -16   0  16      240.12      264.87     38.55 o 
 -14   0  16      603.92      586.15     43.79 o 
 -12   0  16      925.90      872.79     68.34 o 
 -10   0  16     2214.58     2106.80    204.08 o 
  -8   0  16     5075.23     5353.17    311.48 o 
  -6   0  16      689.88      628.14     43.31 o 
  -4   0  16     1487.53     1138.03     82.59 o 
  -2   0  16     1285.57     1119.09     69.75 o 
   0   0  16      133.30      134.14     19.84 o 
   2   0  16       35.64       33.13     19.22 o 
   4   0  16     2185.93     2137.67     73.17 o 
   6   0  16     2493.64     2717.68     89.27 o 
   8   0  16     7923.30     7366.13    301.90 o 
  10   0  16      565.81      563.39     45.88 o 
  12   0  16     2523.76     2341.99    133.76 o 
  14   0  16      385.02      434.77     56.49 o 
  16   0  16        0.21        8.23     41.66 o 
 -19   1  16      201.18      217.80     40.16 o 
 -17   1  16      112.20       95.68     28.76 o 
 -15   1  16     1321.02     1491.37     65.54 o 
 -13   1  16      520.67      529.73     31.62 o 
 -11   1  16     3305.08     3393.06    105.63 o 
  -9   1  16      412.76      429.57     26.06 o 
  -7   1  16     1736.16     1671.77     48.31 o 
  -5   1  16     1059.54      968.58     34.96 o 
  -3   1  16        9.99       21.70      9.25 o 
  -1   1  16       84.47       68.25     11.58 o 
   1   1  16     2583.53     2328.75     49.91 o 
   3   1  16     4330.66     4196.20    116.72 o 
   5   1  16      157.87      176.14     16.17 o 
   7   1  16      960.74      880.03     27.99 o 
   9   1  16       43.81       49.84     15.03 o 
  11   1  16      371.86      363.52     23.71 o 
  13   1  16      118.20      121.50     20.38 o 
  15   1  16       84.06       94.34     26.14 o 
 -20   2  16      974.69     1105.97     79.30 o 
 -18   2  16       79.33      158.64     39.01 o 
 -16   2  16      298.05      304.41     32.62 o 
 -14   2  16      637.73      664.26     36.30 o 
 -12   2  16      524.52      494.83     30.83 o 
 -10   2  16      637.00      610.85     31.08 o 
  -8   2  16      527.92      555.21     28.57 o 
  -6   2  16     2994.52     2868.53     74.97 o 
  -4   2  16      210.48      231.86     12.62 o 
  -2   2  16      989.66      927.54     24.15 o 
   0   2  16      373.03      356.88     15.18 o 
   2   2  16       30.61       32.40     13.56 o 
   4   2  16     2569.81     2483.71     55.42 o 
   6   2  16     1504.71     1434.13     37.12 o 
   8   2  16      879.16      857.55     30.37 o 
  10   2  16       73.55       98.22     18.18 o 
  12   2  16      280.20      275.51     23.79 o 
  14   2  16      410.76      430.27     28.46 o 
  16   2  16      627.44      650.34     41.73 o 
 -17   3  16      263.13      294.78     43.67 o 
 -15   3  16      181.51      172.53     30.48 o 
 -13   3  16       37.19       45.70     25.23 o 
 -11   3  16      240.76      227.26     27.59 o 
  -9   3  16      516.23      504.72     26.94 o 
  -7   3  16      392.35      337.83     23.57 o 
  -5   3  16      231.50      234.59     14.20 o 
  -3   3  16      153.20      158.97     13.62 o 
  -1   3  16      118.91      135.21     13.84 o 
   1   3  16      269.92      294.90     15.60 o 
   3   3  16       43.88       63.28     16.91 o 
   5   3  16       13.41       17.70     16.93 o 
   7   3  16     1133.21     1115.15     37.84 o 
   9   3  16       49.37       56.55     18.19 o 
  11   3  16       59.63       52.86     19.77 o 
  13   3  16      398.34      396.75     34.89 o 
 -16   4  16      420.49      432.97     50.93 o 
 -14   4  16       72.88       82.56     35.93 o 
 -12   4  16      356.14      327.69     40.08 o 
 -10   4  16      264.24      261.82     25.64 o 
  -8   4  16        7.47       -4.26     18.66 o 
  -6   4  16     1526.36     1479.00     41.39 o 
  -4   4  16      698.11      623.97     22.89 o 
  -2   4  16      534.38      572.87     21.57 o 
   0   4  16      596.19      600.79     21.92 o 
   2   4  16       19.69       33.94     12.93 o 
   4   4  16       74.33       61.35     15.71 o 
   6   4  16      632.66      668.66     33.90 o 
   8   4  16      449.10      470.34     29.56 o 
  10   4  16      143.35      186.27     37.18 o 
  12   4  16       99.83      104.92     29.09 o 
 -13   5  16      424.41      521.03     40.58 o 
 -11   5  16      309.50      370.25     36.33 o 
  -9   5  16      114.91      115.43     28.59 o 
  -7   5  16      544.71      482.78     31.14 o 
  -5   5  16      416.07      489.32     27.13 o 
  -3   5  16      664.44      662.13     25.20 o 
  -1   5  16      369.86      424.87     22.01 o 
   1   5  16     1402.31     1508.74     38.21 o 
   3   5  16      125.16      159.27     19.05 o 
   5   5  16      917.31     1010.28     44.89 o 
   7   5  16      299.61      277.40     37.13 o 
   9   5  16       42.61       46.60     32.48 o 
  -8   6  16      615.52      714.55     44.52 o 
  -6   6  16        0.34       -5.85     29.83 o 
  -4   6  16      193.42      203.44     25.66 o 
  -2   6  16        7.54        6.16     20.07 o 
   0   6  16       59.45       98.58     22.15 o 
   2   6  16      597.08      679.12     40.24 o 
   4   6  16      106.41      120.41     27.23 o 
 -20   0  17       21.10       41.19     69.47 o 
 -18   0  17       57.16       89.70     63.90 o 
 -16   0  17       56.60       71.81     48.35 o 
 -14   0  17      176.38      182.26     47.57 o 
 -12   0  17      202.08      199.60     43.20 o 
 -10   0  17      456.74      460.06     62.45 o 
  -8   0  17      158.69      195.84     45.86 o 
  -6   0  17       28.57       24.01     27.49 o 
  -4   0  17      312.85      311.39     21.04 o 
  -2   0  17      951.83      893.26     65.32 o 
   0   0  17       48.33       31.38     18.93 o 
   2   0  17      302.79      347.38     31.61 o 
   4   0  17     1624.43     1506.50    117.33 o 
   6   0  17     3699.41     3589.64    278.90 o 
   8   0  17     1123.63     1235.92     61.27 o 
  10   0  17      745.16      773.81     51.72 o 
  12   0  17      225.86      312.88     40.89 o 
  14   0  17      562.46      534.28     49.60 o 
  16   0  17      270.66      221.67     51.77 o 
 -19   1  17       57.76       89.46     36.88 o 
 -17   1  17      237.60      253.90     32.51 o 
 -15   1  17      698.61      772.97     39.24 o 
 -13   1  17      294.92      279.51     27.67 o 
 -11   1  17     3008.75     3040.63     66.58 o 
  -9   1  17     1349.63     1197.85     68.54 o 
  -7   1  17     4121.99     3709.29    124.55 o 
  -5   1  17      759.13      710.46     19.35 o 
  -3   1  17     1799.68     1664.38     37.35 o 
  -1   1  17     2495.66     2101.17     52.89 o 
   1   1  17     1602.75     1579.78     49.48 o 
   3   1  17     1571.60     1400.31     46.15 o 
   5   1  17      511.24      543.84     26.29 o 
   7   1  17       67.97       82.68     18.70 o 
   9   1  17        8.53       11.67     17.88 o 
  11   1  17      324.72      262.77     27.14 o 
  13   1  17      622.74      586.27     36.59 o 
  15   1  17      780.76      737.79     53.85 o 
 -18   2  17       35.89       57.75     37.20 o 
 -16   2  17       99.71      111.11     29.81 o 
 -14   2  17      173.85      219.87     29.13 o 
 -12   2  17      183.10      227.99     27.32 o 
 -10   2  17      379.16      384.99     28.46 o 
  -8   2  17      162.98      159.74     23.27 o 
  -6   2  17      501.99      458.77     31.99 o 
  -4   2  17      569.07      583.23     18.56 o 
  -2   2  17     1400.91     1396.58     28.75 o 
   0   2  17      138.98      149.06     12.88 o 
   2   2  17     4389.86     4323.91    115.88 o 
   4   2  17     2168.10     2096.61     55.74 o 
   6   2  17      660.11      638.88     26.70 o 
   8   2  17      741.20      801.11     30.35 o 
  10   2  17      613.37      691.49     30.59 o 
  12   2  17      983.15     1060.07     44.24 o 
  14   2  17      198.81      238.90     30.46 o 
 -17   3  17       68.95       47.69     38.57 o 
 -15   3  17      212.04      244.03     37.32 o 
 -13   3  17      175.39      204.89     31.01 o 
 -11   3  17      188.30      146.39     27.14 o 
  -9   3  17       88.99       93.55     20.41 o 
  -7   3  17     1959.31     1951.83     47.73 o 
  -5   3  17      631.26      576.12     20.06 o 
  -3   3  17     2000.02     1867.52     36.28 o 
  -1   3  17      793.03      767.25     23.09 o 
   1   3  17      560.10      524.52     20.92 o 
   3   3  17     1109.27     1026.57     34.86 o 
   5   3  17      333.01      316.80     24.30 o 
   7   3  17     1899.37     1940.47     70.18 o 
   9   3  17        5.12        7.20     17.92 o 
  11   3  17      381.85      420.72     35.40 o 
  13   3  17      117.01      128.56     29.51 o 
 -16   4  17       64.55       86.05     41.54 o 
 -14   4  17      440.52      453.92     48.94 o 
 -12   4  17      410.15      405.90     43.70 o 
 -10   4  17      423.80      463.24     30.81 o 
  -8   4  17       83.13      129.68     22.75 o 
  -6   4  17      646.43      575.17     30.30 o 
  -4   4  17      238.01      302.74     18.80 o 
  -2   4  17      821.50      773.24     26.41 o 
   0   4  17     1030.84     1077.75     28.02 o 
   2   4  17      196.49      177.02     16.78 o 
   4   4  17      310.10      298.42     26.02 o 
   6   4  17      209.10      224.75     25.85 o 
   8   4  17      104.63       91.66     25.30 o 
  10   4  17      643.48      707.22     66.47 o 
 -11   5  17       82.94       79.35     29.86 o 
  -9   5  17      728.76      769.00     41.95 o 
  -7   5  17      121.20      140.26     27.81 o 
  -5   5  17       10.89       10.01     16.92 o 
  -3   5  17      256.83      308.93     22.05 o 
  -1   5  17      169.82      209.64     19.14 o 
   1   5  17       12.86       11.20     15.81 o 
   3   5  17      151.26      152.97     20.61 o 
   5   5  17      297.69      295.87     37.73 o 
   7   5  17       45.34       41.13     31.46 o 
  -6   6  17       84.26      115.97     33.89 o 
  -4   6  17       90.75      114.25     25.02 o 
  -2   6  17        1.25        0.36     21.78 o 
   0   6  17      159.94      175.13     25.77 o 
   2   6  17      967.86     1188.84     60.96 o 
 -18   0  18      562.39      716.77     92.15 o 
 -16   0  18       12.04       -7.31     47.47 o 
 -14   0  18       70.76       34.42     44.26 o 
 -12   0  18       99.25      105.65     41.29 o 
 -10   0  18       42.69       26.59     35.18 o 
  -8   0  18     2927.08     2620.41    260.71 o 
  -6   0  18      208.77      195.33     36.28 o 
  -4   0  18       21.79       18.57     14.56 o 
  -2   0  18      283.12      264.14     20.62 o 
   0   0  18      901.82      860.36     43.94 o 
   2   0  18     2792.44     2739.72    203.09 o 
   4   0  18      460.16      486.21     37.72 o 
   6   0  18      198.09      186.30     30.71 o 
   8   0  18      203.75      219.20     34.40 o 
  10   0  18     1871.43     1883.31     82.05 o 
  12   0  18       71.91      107.10     34.95 o 
  14   0  18       27.82       26.66     40.29 o 
 -19   1  18      152.50      158.30     39.79 o 
 -17   1  18      260.72      318.16     41.25 o 
 -15   1  18      694.68      640.13     40.74 o 
 -13   1  18      548.41      625.83     37.15 o 
 -11   1  18     1005.51     1067.79     40.56 o 
  -9   1  18       28.46       27.06     19.77 o 
  -7   1  18     1553.16     1488.66     60.08 o 
  -5   1  18     1072.05     1062.19     50.45 o 
  -3   1  18      344.14      273.46     14.41 o 
  -1   1  18       93.53       71.68     12.56 o 
   1   1  18      194.54      190.11     16.87 o 
   3   1  18      675.23      620.25     26.82 o 
   5   1  18      316.26      297.01     23.90 o 
   7   1  18     1391.92     1439.76     46.87 o 
   9   1  18     1355.06     1346.15     47.49 o 
  11   1  18      439.36      453.88     34.20 o 
  13   1  18      329.09      380.89     42.93 o 
  15   1  18      131.53      107.36     34.30 o 
 -18   2  18      128.13      135.74     40.68 o 
 -16   2  18      106.37      131.83     34.92 o 
 -14   2  18      101.59       59.65     26.89 o 
 -12   2  18      388.51      341.03     30.68 o 
 -10   2  18      151.61      142.74     25.61 o 
  -8   2  18      273.83      202.76     24.51 o 
  -6   2  18     1658.83     1574.70     65.29 o 
  -4   2  18      350.74      305.31     16.04 o 
  -2   2  18     1561.03     1353.92     32.37 o 
   0   2  18      324.23      334.48     20.30 o 
   2   2  18     1874.65     1789.90     68.97 o 
   4   2  18     1824.71     1680.51     61.73 o 
   6   2  18     1247.24     1218.62     47.52 o 
   8   2  18      523.35      514.92     26.95 o 
  10   2  18      354.56      403.19     27.31 o 
  12   2  18      358.56      390.74     33.42 o 
  14   2  18       75.16      106.38     29.13 o 
 -17   3  18      171.07      164.73     43.03 o 
 -15   3  18      188.09      249.18     43.30 o 
 -13   3  18      109.93      161.34     30.17 o 
 -11   3  18     1756.79     1879.11     82.43 o 
  -9   3  18      128.60      140.89     33.79 o 
  -7   3  18      969.08      889.17     34.20 o 
  -5   3  18      863.84      787.62     30.22 o 
  -3   3  18      255.21      269.91     17.10 o 
  -1   3  18      875.41      890.48     25.86 o 
   1   3  18      127.29      124.72     18.85 o 
   3   3  18      160.64      163.44     21.04 o 
   5   3  18      309.13      320.22     25.50 o 
   7   3  18      707.11      756.86     52.21 o 
   9   3  18      793.64      862.35     40.72 o 
  11   3  18      580.50      572.49     51.81 o 
 -14   4  18      617.09      666.00     55.53 o 
 -12   4  18      765.87      696.47     53.42 o 
 -10   4  18      764.52      707.77     36.42 o 
  -8   4  18       62.32       55.08     23.11 o 
  -6   4  18      272.92      314.31     30.37 o 
  -4   4  18      850.50      819.61     27.06 o 
  -2   4  18       40.13       24.24     13.59 o 
   0   4  18      118.33      136.07     16.73 o 
   2   4  18      234.19      274.21     19.73 o 
   4   4  18      461.07      474.50     31.30 o 
   6   4  18     1154.02     1269.08     48.55 o 
   8   4  18      298.35      311.24     39.25 o 
  10   4  18       17.22       28.39     27.68 o 
 -11   5  18     1086.00     1111.74     54.83 o 
  -9   5  18       18.50       43.49     27.78 o 
  -7   5  18      108.37      159.13     34.15 o 
  -5   5  18      578.32      755.66     62.97 o 
  -3   5  18       98.90       69.72     18.52 o 
  -1   5  18       30.82       22.61     17.62 o 
   1   5  18      415.02      461.39     26.73 o 
   3   5  18       98.35      121.69     22.62 o 
   5   5  18      223.97      240.18     39.41 o 
   7   5  18       60.40       73.50     33.55 o 
 -18   0  19      119.12      130.08     71.92 o 
 -16   0  19       74.80       83.32     62.02 o 
 -14   0  19      336.32      364.70     56.33 o 
 -12   0  19      302.18      326.35     49.91 o 
 -10   0  19      503.44      445.11     49.95 o 
  -8   0  19        0.63        9.60     32.99 o 
  -6   0  19     1666.31     1307.23    198.16 o 
  -4   0  19      201.81      187.19     20.31 o 
  -2   0  19      407.02      406.50     44.44 o 
   0   0  19     1534.37     1518.15     93.18 o 
   2   0  19       67.46       96.51     26.01 o 
   4   0  19      230.26      264.83     33.08 o 
   6   0  19     1465.74     1609.30     71.36 o 
   8   0  19      124.97      119.35     31.20 o 
  10   0  19       49.04       39.22     30.39 o 
  12   0  19      174.67      236.58     50.66 o 
  14   0  19      202.21      193.08     50.23 o 
 -17   1  19      656.62      786.07     66.08 o 
 -15   1  19       19.83       16.69     34.22 o 
 -13   1  19      179.01      211.56     30.83 o 
 -11   1  19      111.39      137.36     30.26 o 
  -9   1  19     1685.91     1645.19     84.81 o 
  -7   1  19     2922.61     2633.22    148.21 o 
  -5   1  19      495.22      434.55     30.56 o 
  -3   1  19      463.89      387.55     19.52 o 
  -1   1  19     1168.80     1108.08     36.52 o 
   1   1  19     4478.14     4417.19     91.72 o 
   3   1  19      696.52      652.74     30.81 o 
   5   1  19      805.48      762.15     34.37 o 
   7   1  19      213.65      223.22     25.05 o 
   9   1  19       78.91       82.05     21.54 o 
  11   1  19      330.87      316.97     30.82 o 
  13   1  19       28.28       24.62     31.40 o 
 -16   2  19       14.81       -2.94     35.76 o 
 -14   2  19      307.07      294.72     33.83 o 
 -12   2  19      335.99      343.03     31.38 o 
 -10   2  19      463.82      384.21     31.04 o 
  -8   2  19        9.74       12.50     22.01 o 
  -6   2  19      100.91       64.67     21.79 o 
  -4   2  19      982.80      868.97     27.99 o 
  -2   2  19       46.19       54.33     12.40 o 
   0   2  19      209.40      205.93     19.13 o 
   2   2  19      868.25      860.56     31.21 o 
   4   2  19       95.58       97.26     18.99 o 
   6   2  19       32.04       13.95     17.89 o 
   8   2  19      527.00      508.69     31.95 o 
  10   2  19      134.44      147.17     31.11 o 
  12   2  19      325.15      369.73     43.68 o 
 -15   3  19       80.66       80.15     38.30 o 
 -13   3  19      196.69      173.57     34.01 o 
 -11   3  19      442.58      455.72     36.23 o 
  -9   3  19       11.86        5.64     24.48 o 
  -7   3  19      362.32      356.90     27.13 o 
  -5   3  19      584.14      626.46     35.49 o 
  -3   3  19      202.96      159.58     15.93 o 
  -1   3  19        5.42       24.43     13.26 o 
   1   3  19       72.91       74.20     19.06 o 
   3   3  19      242.26      262.06     24.71 o 
   5   3  19      160.95      182.49     24.88 o 
   7   3  19      577.80      664.98     35.07 o 
   9   3  19      139.89      161.87     28.56 o 
  11   3  19       59.69      113.39     30.38 o 
 -14   4  19      125.96      129.32     42.55 o 
 -12   4  19     1475.22     1510.79     73.04 o 
 -10   4  19      326.53      285.79     47.64 o 
  -8   4  19      480.95      455.36     31.85 o 
  -6   4  19      710.94      777.73     41.92 o 
  -4   4  19      207.02      222.91     20.38 o 
  -2   4  19      121.16      127.90     17.13 o 
   0   4  19       10.16       22.09     15.38 o 
   2   4  19      279.80      334.12     27.88 o 
   4   4  19      218.64      211.93     26.57 o 
   6   4  19      393.56      408.38     43.13 o 
   8   4  19      199.05      241.30     38.70 o 
  -9   5  19      239.26      271.37     41.65 o 
  -7   5  19      925.56      918.12     56.14 o 
  -5   5  19      536.69      617.52     46.45 o 
  -3   5  19      751.35      760.52     34.68 o 
  -1   5  19       12.99       36.33     20.43 o 
   1   5  19      368.41      429.73     30.41 o 
   3   5  19     1588.03     1791.67    153.78 o 
   5   5  19      875.12      970.69    106.03 o 
 -18   0  20      246.41      323.63     82.72 o 
 -16   0  20      198.59      216.48     70.16 o 
 -14   0  20      183.27      329.02     60.21 o 
 -12   0  20       38.64       55.47     41.22 o 
 -10   0  20       39.82       45.70     39.25 o 
  -8   0  20      770.75      633.67     53.37 o 
  -6   0  20      108.52      122.80     35.14 o 
  -4   0  20     2018.54     1536.05    163.64 o 
  -2   0  20     1078.18      962.54     47.48 o 
   0   0  20      197.40      176.53     27.92 o 
   2   0  20       26.69       33.38     24.75 o 
   4   0  20       50.29       45.86     28.01 o 
   6   0  20      790.33      775.62     67.25 o 
   8   0  20       59.54       83.82     31.85 o 
  10   0  20      171.39      210.39     48.00 o 
  12   0  20       16.70       39.00     40.12 o 
 -17   1  20       84.47      110.48     48.45 o 
 -15   1  20      133.58      133.83     45.21 o 
 -13   1  20      626.44      774.92     49.78 o 
 -11   1  20       49.22       35.53     30.64 o 
  -9   1  20      859.66      797.38     42.72 o 
  -7   1  20     1915.56     1581.56     79.72 o 
  -5   1  20     1140.01      938.43     89.92 o 
  -3   1  20     1441.31     1303.49     38.65 o 
  -1   1  20      224.06      221.56     20.60 o 
   1   1  20        3.87        4.98     16.13 o 
   3   1  20     1575.41     1663.63     49.44 o 
   5   1  20      222.17      240.95     24.15 o 
   7   1  20      143.63      149.93     24.37 o 
   9   1  20        6.96       11.42     22.59 o 
  11   1  20      303.29      340.97     41.18 o 
 -16   2  20      429.93      487.29     53.48 o 
 -14   2  20      204.81      236.93     39.55 o 
 -12   2  20     1393.26     1352.97     54.02 o 
 -10   2  20      151.80      240.84     29.52 o 
  -8   2  20      119.63      108.72     25.39 o 
  -6   2  20      804.56      726.60     37.15 o 
  -4   2  20      413.20      362.73     23.06 o 
  -2   2  20     1287.11     1313.09     35.39 o 
   0   2  20      741.80      670.98     28.49 o 
   2   2  20      492.20      455.40     27.51 o 
   4   2  20      347.90      334.16     25.87 o 
   6   2  20      929.77      943.52     47.22 o 
   8   2  20      178.28      172.93     27.02 o 
  10   2  20      165.21      170.51     36.61 o 
  12   2  20      563.89      702.59     56.97 o 
 -15   3  20      322.69      347.42     47.52 o 
 -13   3  20      820.62      970.91     61.83 o 
 -11   3  20       36.77       28.37     28.94 o 
  -9   3  20      272.58      303.51     33.78 o 
  -7   3  20       34.09       61.28     47.42 o 
  -5   3  20       25.95       53.96     21.51 o 
  -3   3  20      646.63      716.27     27.11 o 
  -1   3  20      815.77      872.00     33.05 o 
   1   3  20       19.97       26.38     18.42 o 
   3   3  20       41.15       53.75     20.74 o 
   5   3  20      356.30      336.96     28.10 o 
   7   3  20      680.61      712.20     45.51 o 
   9   3  20      100.98      163.12     39.88 o 
 -12   4  20        0.02       -7.28     38.76 o 
 -10   4  20       11.66       -0.34     35.83 o 
  -8   4  20      136.82      140.09     35.18 o 
  -6   4  20       22.29       19.73     25.82 o 
  -4   4  20       39.24       63.22     18.32 o 
  -2   4  20       60.18       77.23     16.70 o 
   0   4  20      118.64      122.21     18.26 o 
   2   4  20        1.38       28.45     21.84 o 
   4   4  20      627.36      756.64     71.03 o 
   6   4  20       56.56       73.19     32.93 o 
  -7   5  20      504.39      538.34     50.69 o 
  -5   5  20      120.83      152.05     35.49 o 
  -3   5  20      117.19      125.73     23.94 o 
  -1   5  20      543.77      668.69     35.93 o 
   1   5  20       15.18        9.16     22.53 o 
 -16   0  21      214.72      332.71     74.87 o 
 -14   0  21     1183.84     1131.22    104.06 o 
 -12   0  21       42.93       60.49     45.96 o 
 -10   0  21      140.73      175.22     44.99 o 
  -8   0  21      106.76       61.95     40.20 o 
  -6   0  21      202.15      148.53     37.30 o 
  -4   0  21     1032.04      773.30     56.66 o 
  -2   0  21      120.37       82.26     24.17 o 
   0   0  21      664.28      751.65     47.81 o 
   2   0  21       94.07      104.10     29.09 o 
   4   0  21      226.00      244.31     35.01 o 
   6   0  21       48.65       56.50     31.04 o 
   8   0  21       72.12       68.93     34.23 o 
  10   0  21       43.67       27.99     39.90 o 
  12   0  21        1.78       -2.06     43.33 o 
 -15   1  21        9.59       11.77     43.00 o 
 -13   1  21       23.88       14.57     33.89 o 
 -11   1  21      522.88      499.04     42.03 o 
  -9   1  21      810.31      762.47     43.67 o 
  -7   1  21       23.00       20.65     25.84 o 
  -5   1  21      841.40      822.37    129.48 o 
  -3   1  21      798.09      670.52     30.35 o 
  -1   1  21     1962.50     1647.63     66.55 o 
   1   1  21      109.06       84.07     19.98 o 
   3   1  21      252.31      261.49     25.02 o 
   5   1  21     1169.70     1232.60     52.48 o 
   7   1  21      628.96      627.97     36.82 o 
   9   1  21      261.23      241.99     38.38 o 
  11   1  21      377.60      449.94     47.20 o 
 -14   2  21      443.20      473.56     47.09 o 
 -12   2  21     1312.97     1297.75     58.82 o 
 -10   2  21      310.59      244.75     32.24 o 
  -8   2  21      950.44      912.26     46.70 o 
  -6   2  21      256.63      241.83     37.30 o 
  -4   2  21      944.76      766.01     36.19 o 
  -2   2  21       72.01       68.95     15.81 o 
   0   2  21      180.87      167.88     20.63 o 
   2   2  21     1816.03     1867.48     56.49 o 
   4   2  21       39.31       34.65     21.45 o 
   6   2  21      140.92      171.14     26.51 o 
   8   2  21       67.63      123.63     35.41 o 
  10   2  21      199.32      183.42     37.70 o 
 -13   3  21      426.92      461.00     50.00 o 
 -11   3  21      908.57      946.86     54.72 o 
  -9   3  21      862.64      792.81     56.28 o 
  -7   3  21       79.86       36.88     35.04 o 
  -5   3  21       25.08       44.45     22.80 o 
  -3   3  21      811.41      749.78     27.74 o 
  -1   3  21     1491.22     1559.96     46.97 o 
   1   3  21       41.76       37.29     20.19 o 
   3   3  21      713.57      669.06     40.66 o 
   5   3  21       83.50       95.29     29.09 o 
   7   3  21      968.08     1055.22     68.63 o 
 -10   4  21      680.42      709.39     56.23 o 
  -8   4  21       76.25       89.75     37.02 o 
  -6   4  21       42.22       11.40     29.23 o 
  -4   4  21      275.22      293.96     27.89 o 
  -2   4  21       12.35       31.69     17.01 o 
   0   4  21       75.92       67.82     29.37 o 
   2   4  21       62.25       66.78     31.72 o 
   4   4  21      314.06      379.28     43.10 o 
 -14   0  22      100.95       99.43     61.33 o 
 -12   0  22      283.58      283.95     55.88 o 
 -10   0  22      354.93      379.70     78.47 o 
  -8   0  22     1093.02      945.21    182.64 o 
  -6   0  22      271.02      231.27     46.97 o 
  -2   0  22     1205.43      963.87     50.45 o 
   0   0  22        5.99        3.05     25.28 o 
   2   0  22       69.57      123.55     30.46 o 
   4   0  22      649.75      647.98     48.90 o 
   6   0  22      755.63      872.99     57.46 o 
   8   0  22      356.37      291.31     52.37 o 
  10   0  22       36.18       17.10     39.52 o 
 -15   1  22      433.04      519.89     62.19 o 
 -13   1  22       14.61       31.41     39.38 o 
 -11   1  22       14.63       -2.26     32.12 o 
  -9   1  22      489.08      495.30     40.43 o 
  -7   1  22       85.74      115.27     30.81 o 
  -5   1  22      394.35      343.81     51.17 o 
  -3   1  22       93.51       97.25     24.11 o 
  -1   1  22      481.41      465.27     28.37 o 
   1   1  22      348.26      339.70     26.49 o 
   3   1  22      760.61      793.87     37.40 o 
   5   1  22      991.79     1055.68     50.73 o 
   7   1  22       41.88       56.91     29.60 o 
   9   1  22      232.66      276.17     39.56 o 
 -14   2  22       84.27       52.52     43.67 o 
 -12   2  22       35.96       61.54     41.32 o 
 -10   2  22        0.65        8.76     31.91 o 
  -8   2  22      114.28      159.00     35.54 o 
  -6   2  22      358.43      329.37     50.46 o 
  -4   2  22      703.29      566.30     64.33 o 
  -2   2  22      511.22      469.33     29.64 o 
   0   2  22      277.06      297.78     27.15 o 
   2   2  22      788.02      818.47     39.38 o 
   4   2  22      314.21      335.56     30.91 o 
   6   2  22      234.27      272.68     39.30 o 
   8   2  22       12.47       10.44     30.59 o 
 -11   3  22       14.87        4.83     35.64 o 
  -9   3  22       19.57       18.38     44.75 o 
  -7   3  22      171.74      177.21     40.29 o 
  -5   3  22       16.28       18.18     33.60 o 
  -3   3  22       56.73       62.69     33.60 o 
  -1   3  22       54.67       68.84     22.13 o 
   1   3  22      430.80      461.58     32.48 o 
   3   3  22     1937.29     2117.23    183.50 o 
   5   3  22     1240.71     1374.95    174.28 o 
   7   3  22       91.34      117.50     35.27 o 
  -8   4  22      834.91      752.62     77.07 o 
  -6   4  22      525.60      572.44     47.18 o 
  -4   4  22       42.82       83.13     34.83 o 
  -2   4  22      376.56      394.11     40.04 o 
   0   4  22     1149.59     1276.07     62.84 o 
   2   4  22       82.94       75.90     31.80 o 
 -14   0  23      102.44       30.09     59.45 o 
 -12   0  23     2668.23     2841.51    162.39 o 
 -10   0  23       21.68       12.89     44.75 o 
  -8   0  23      221.62      192.05     44.86 o 
  -2   0  23      453.60      363.19     35.11 o 
   0   0  23       41.03       53.06     28.09 o 
   2   0  23      551.37      538.90     44.90 o 
   4   0  23       30.53       63.78     31.54 o 
   6   0  23      928.89     1035.94     84.95 o 
   8   0  23      294.15      254.58     53.19 o 
 -13   1  23      442.96      506.29     56.92 o 
 -11   1  23      414.26      387.76     59.19 o 
  -9   1  23       39.87       16.18     32.52 o 
  -7   1  23       39.94       50.60     40.13 o 
  -5   1  23      300.63      241.12     48.09 o 
  -3   1  23      221.14      184.65     26.83 o 
  -1   1  23      132.99      126.24     22.03 o 
   1   1  23      343.74      372.20     28.61 o 
   3   1  23     1897.10     2005.72     70.84 o 
   5   1  23      104.44       85.22     31.21 o 
   7   1  23      367.25      396.91     58.97 o 
 -12   2  23      472.30      451.59     53.42 o 
 -10   2  23      157.07      171.44     41.91 o 
  -8   2  23      371.83      309.35     60.28 o 
  -6   2  23        7.91       26.62     40.46 o 
  -4   2  23       13.07       10.71     40.89 o 
  -2   2  23       52.92       53.98     22.30 o 
   0   2  23      387.45      364.45     29.11 o 
   2   2  23       44.24       63.78     23.04 o 
   4   2  23      810.13      879.31     56.05 o 
   6   2  23      601.93      668.23     52.72 o 
  -9   3  23      466.20      414.56     62.24 o 
  -7   3  23      114.19       87.27     47.23 o 
  -5   3  23       38.52       35.76     41.76 o 
  -3   3  23       57.91       52.41     22.01 o 
  -1   3  23      924.38      989.88     56.28 o 
   1   3  23      954.22     1018.24     58.24 o 
   3   3  23      884.15      951.95    120.40 o 
   5   3  23        2.31       -0.95     31.17 o 
 -12   0  24        8.78       17.44     57.00 o 
 -10   0  24      342.17      459.28     73.89 o 
  -8   0  24       65.20       32.96     49.80 o 
  -2   0  24      237.46      204.52     39.22 o 
   0   0  24     1500.31     1483.91     70.62 o 
   2   0  24      109.95      112.27     31.56 o 
   4   0  24       60.78       83.53     41.23 o 
   6   0  24      148.98      154.85     44.49 o 
 -11   1  24        9.31       30.80     38.11 o 
  -9   1  24       77.52       71.84     37.05 o 
  -7   1  24       73.70       64.72     49.89 o 
  -1   1  24      985.57      921.17     39.98 o 
   1   1  24      552.20      594.35     35.36 o 
   3   1  24       54.80       47.80     28.76 o 
   5   1  24     1190.72     1425.75    105.78 o 
 -10   2  24      241.65      278.80     71.36 o 
  -8   2  24       26.14       52.97     51.90 o 
  -6   2  24      209.93      158.41     51.77 o 
  -2   2  24      119.69      108.53     28.27 o 
   0   2  24       90.00       91.34     28.20 o 
   2   2  24      789.65      761.11     52.83 o 
   4   2  24       35.55       48.97     30.74 o 
  -7   3  24       42.51       28.37     56.49 o 
  -5   3  24      142.90      183.22     63.56 o 
  -1   3  24      889.82      915.54     58.69 o 
   1   3  24      190.78      173.24     35.39 o 
 -10   0  25      122.06      110.66     61.50 o 
  -2   0  25      274.10      249.18     42.73 o 
   0   0  25       16.00        4.46     32.53 o 
   2   0  25      218.82      222.70     46.63 o 
   4   0  25      107.02       69.60     41.70 o 
  -9   1  25       19.13       14.91     53.87 o 
  -1   1  25      172.57      189.49     30.80 o 
   1   1  25      158.06      161.08     31.96 o 
   3   1  25      166.56      183.34     35.02 o 
  -8   2  25      158.17      112.38     61.59 o 
  -6   2  25        9.96      -10.33     47.79 o 
  -2   2  25      132.10      181.83     30.99 o 
   0   2  25      322.24      335.91     40.11 o 
   2   2  25       49.61       70.89     32.48 o 
  -2   0  26      197.46      160.68     43.76 o 
   0   0  26      238.87      208.12     45.34 o 
  -1   1  26      784.20      816.08     51.18 o 
                                                 
